# Supplementary material for: Effects of plant growth-promoting rhizobacteria on co-inoculation with Bradyrhizobium in soybean crop: a meta-analysis of studies from 1987 to 2018
Source: PeerJ. 2020 Jan 9;8:e7905. doi: 10.7717/peerj.7905 (PMC6955106; doi:10.7717/peerj.7905)
Supplement: Data S1 [file peerj-08-7905-s003.xlsx]

## Sheet: Plan1
Nº	Reference	Language	Country	N. of trials	Trait	Inoculation method	Experimental condition	Bradyrhizobium	co-inoculed genus	co-inoculed specie	Type variance (TV)	Vi (co-inoculed)	Vc (control)	n	Units	TV co-inoculed	TV control
1	(Zuffo et al., 2015)	English	Brazil	1	Shoot biomass	Seed	Pot	japonicum	Azospirillum	brasilense	CV	7.83	7.85	4	g	18	18
1	(Zuffo et al., 2015)	English	Brazil	1	Shoot biomass	Seed	Pot	japonicum	Azospirillum	brasilense	CV	7.99	7.85	4	g	18	18
1	(Zuffo et al., 2015)	English	Brazil	1	Shoot biomass	Seed	Pot	japonicum	Azospirillum	brasilense	CV	6.82	7.85	4	g	18	18
1	(Zuffo et al., 2015)	English	Brazil	1	Shoot biomass	Seed	Pot	japonicum	Azospirillum	brasilense	CV	6.71	7.85	4	g	18	18
1	(Zuffo et al., 2015)	English	Brazil	1	Root biomass	Seed	Pot	japonicum	Azospirillum	brasilense	CV	3.86	3.79	4	g	23	23
1	(Zuffo et al., 2015)	English	Brazil	1	Root biomass	Seed	Pot	japonicum	Azospirillum	brasilense	CV	3.5	3.79	4	g	23	23
1	(Zuffo et al., 2015)	English	Brazil	1	Root biomass	Seed	Pot	japonicum	Azospirillum	brasilense	CV	3.06	3.79	4	g	23	23
1	(Zuffo et al., 2015)	English	Brazil	1	Root biomass	Seed	Pot	japonicum	Azospirillum	brasilense	CV	3.4	3.79	4	g	23	23
1	(Zuffo et al., 2015)	English	Brazil	1	Shoot N content	Seed	Pot	japonicum	Azospirillum	brasilense	CV	23.46	23.97	4	g kg	14	14
1	(Zuffo et al., 2015)	English	Brazil	1	Shoot N content	Seed	Pot	japonicum	Azospirillum	brasilense	CV	23.27	23.97	4	g kg	14	14
1	(Zuffo et al., 2015)	English	Brazil	1	Shoot N content	Seed	Pot	japonicum	Azospirillum	brasilense	CV	22.55	23.97	4	g kg	14	14
1	(Zuffo et al., 2015)	English	Brazil	1	Shoot N content	Seed	Pot	japonicum	Azospirillum	brasilense	CV	22.41	23.97	4	g kg	14	14
1	(Zuffo et al., 2015)	English	Brazil	1	Nodules biomass	Seed	Pot	japonicum	Azospirillum	brasilense	CV	0.9	0.97	4	g	21	21
1	(Zuffo et al., 2015)	English	Brazil	1	Nodules biomass	Seed	Pot	japonicum	Azospirillum	brasilense	CV	0.83	0.97	4	g	21	21
1	(Zuffo et al., 2015)	English	Brazil	1	Nodules biomass	Seed	Pot	japonicum	Azospirillum	brasilense	CV	0.78	0.97	4	g	21	21
1	(Zuffo et al., 2015)	English	Brazil	1	Nodules biomass	Seed	Pot	japonicum	Azospirillum	brasilense	CV	0.75	0.97	4	g	21	21
2	(Filho et al., 2017)	English	Brazil	1	Grain yield	Seedling	Field	japonicum + elkanii	Azospirillum	brasilense	CV	5.355	5.55	4	kg há	7	7
2	(Filho et al., 2017)	English	Brazil	1	Shoot N content	Seedling	Field	japonicum + elkanii	Azospirillum	brasilense	CV	49	48.65	4	g kg	4	4
3	(Nimnoi, Pongsilp & Lumyong, 2014)	English	Thailand	1	Root biomass	Seed	Pot	japonicum	Nonomuraea	rubra	SE	84	31.7	3	mg	22.9	2.51
3	(Nimnoi, Pongsilp & Lumyong, 2014)	English	Thailand	1	Root biomass	Seed	Pot	japonicum	Nocardia	jiangxiensis	SE	62.3	31.7	3	mg	2.52	2.51
3	(Nimnoi, Pongsilp & Lumyong, 2014)	English	Thailand	1	Root biomass	Seed	Pot	japonicum	Nocardia	jiangxiensis	SE	57.7	31.7	3	mg	6.8	2.51
3	(Nimnoi, Pongsilp & Lumyong, 2014)	English	Thailand	1	Root biomass	Seed	Pot	japonicum	Pseudonocardia	halophobica	SE	54.3	31.7	3	mg	2.08	2.51
3	(Nimnoi, Pongsilp & Lumyong, 2014)	English	Thailand	1	Root biomass	Seed	Pot	japonicum	Streptomyces	javensis	SE	58.7	31.7	3	mg	7.5	2.51
3	(Nimnoi, Pongsilp & Lumyong, 2014)	English	Thailand	1	Root biomass	Seed	Pot	japonicum	Actinomadura	glauciflava	SE	63	31.7	3	mg	18.7	2.51
3	(Nimnoi, Pongsilp & Lumyong, 2014)	English	Thailand	1	Root biomass	Seed	Pot	japonicum	Nocardia	alba	SE	94.3	31.7	3	mg	19.5	2.51
3	(Nimnoi, Pongsilp & Lumyong, 2014)	English	Thailand	1	Root biomass	Seed	Pot	japonicum	Streptomyces	hainanensis	SE	58	31.7	3	mg	3	2.51
3	(Nimnoi, Pongsilp & Lumyong, 2014)	English	Thailand	1	Root biomass	Seed	Pot	japonicum	Nonomuraea	rubra	SE	55	31.7	3	mg	6.08	2.51
3	(Nimnoi, Pongsilp & Lumyong, 2014)	English	Thailand	1	Root biomass	Seed	Pot	japonicum	Nocardia	jiangxiensis	SE	42.7	31.7	3	mg	6.35	2.51
3	(Nimnoi, Pongsilp & Lumyong, 2014)	English	Thailand	1	Root biomass	Seed	Pot	japonicum	Nocardia	jiangxiensis	SE	39.7	31.7	3	mg	10.7	2.51
3	(Nimnoi, Pongsilp & Lumyong, 2014)	English	Thailand	1	Root biomass	Seed	Pot	japonicum	Pseudonocardia	halophobica	SE	39	31.7	3	mg	9.64	2.51
3	(Nimnoi, Pongsilp & Lumyong, 2014)	English	Thailand	1	Root biomass	Seed	Pot	japonicum	Streptomyces	javensis	SE	40.3	31.7	3	mg	3.21	2.51
3	(Nimnoi, Pongsilp & Lumyong, 2014)	English	Thailand	1	Root biomass	Seed	Pot	japonicum	Actinomadura	glauciflava	SE	49.7	31.7	3	mg	3.51	2.51
3	(Nimnoi, Pongsilp & Lumyong, 2014)	English	Thailand	1	Root biomass	Seed	Pot	japonicum	Nocardia	alba	SE	61	31.7	3	mg	3	2.51
3	(Nimnoi, Pongsilp & Lumyong, 2014)	English	Thailand	1	Root biomass	Seed	Pot	japonicum	Streptomyces	hainanensis	SE	39.7	31.7	3	mg	4.04	2.51
3	(Nimnoi, Pongsilp & Lumyong, 2014)	English	Thailand	1	Shoot biomass	Seed	Pot	japonicum	Nonomuraea	rubra	SE	442	198	3	mg	71.8	14
3	(Nimnoi, Pongsilp & Lumyong, 2014)	English	Thailand	1	Shoot biomass	Seed	Pot	japonicum	Nocardia	jiangxiensis	SE	340	198	3	mg	35	14
3	(Nimnoi, Pongsilp & Lumyong, 2014)	English	Thailand	1	Shoot biomass	Seed	Pot	japonicum	Nocardia	jiangxiensis	SE	300	198	3	mg	64.1	14
3	(Nimnoi, Pongsilp & Lumyong, 2014)	English	Thailand	1	Shoot biomass	Seed	Pot	japonicum	Pseudonocardia	halophobica	SE	333	198	3	mg	64.3	14
3	(Nimnoi, Pongsilp & Lumyong, 2014)	English	Thailand	1	Shoot biomass	Seed	Pot	japonicum	Streptomyces	javensis	SE	364	198	3	mg	92.2	14
3	(Nimnoi, Pongsilp & Lumyong, 2014)	English	Thailand	1	Shoot biomass	Seed	Pot	japonicum	Actinomadura	glauciflava	SE	345	198	3	mg	41	14
3	(Nimnoi, Pongsilp & Lumyong, 2014)	English	Thailand	1	Shoot biomass	Seed	Pot	japonicum	Nocardia	alba	SE	493	198	3	mg	34.2	14
3	(Nimnoi, Pongsilp & Lumyong, 2014)	English	Thailand	1	Shoot biomass	Seed	Pot	japonicum	Streptomyces	hainanensis	SE	349	198	3	mg	21.4	14
3	(Nimnoi, Pongsilp & Lumyong, 2014)	English	Thailand	1	Shoot biomass	Seed	Pot	japonicum	Nonomuraea	rubra	SE	363	198	3	mg	15.7	14
3	(Nimnoi, Pongsilp & Lumyong, 2014)	English	Thailand	1	Shoot biomass	Seed	Pot	japonicum	Nocardia	jiangxiensis	SE	260	198	3	mg	32.5	14
3	(Nimnoi, Pongsilp & Lumyong, 2014)	English	Thailand	1	Shoot biomass	Seed	Pot	japonicum	Nocardia	jiangxiensis	SE	226	198	3	mg	48.9	14
3	(Nimnoi, Pongsilp & Lumyong, 2014)	English	Thailand	1	Shoot biomass	Seed	Pot	japonicum	Pseudonocardia	halophobica	SE	228	198	3	mg	67.6	14
3	(Nimnoi, Pongsilp & Lumyong, 2014)	English	Thailand	1	Shoot biomass	Seed	Pot	japonicum	Streptomyces	javensis	SE	266	198	3	mg	43.3	14
3	(Nimnoi, Pongsilp & Lumyong, 2014)	English	Thailand	1	Shoot biomass	Seed	Pot	japonicum	Actinomadura	glauciflava	SE	280	198	3	mg	27.3	14
3	(Nimnoi, Pongsilp & Lumyong, 2014)	English	Thailand	1	Shoot biomass	Seed	Pot	japonicum	Nocardia	alba	SE	364	198	3	mg	41.3	14
3	(Nimnoi, Pongsilp & Lumyong, 2014)	English	Thailand	1	Shoot biomass	Seed	Pot	japonicum	Streptomyces	hainanensis	SE	238	198	3	mg	12	14
3	(Nimnoi, Pongsilp & Lumyong, 2014)	English	Thailand	1	Number of nodules	Seed	Pot	japonicum	Nonomuraea	rubra	SE	18	10	3	number	3	2
3	(Nimnoi, Pongsilp & Lumyong, 2014)	English	Thailand	1	Number of nodules	Seed	Pot	japonicum	Nocardia	jiangxiensis	SE	7	10	3	number	2	2
3	(Nimnoi, Pongsilp & Lumyong, 2014)	English	Thailand	1	Number of nodules	Seed	Pot	japonicum	Nocardia	jiangxiensis	SE	6	10	3	number	1	2
3	(Nimnoi, Pongsilp & Lumyong, 2014)	English	Thailand	1	Number of nodules	Seed	Pot	japonicum	Pseudonocardia	halophobica	SE	6	10	3	number	1	2
3	(Nimnoi, Pongsilp & Lumyong, 2014)	English	Thailand	1	Number of nodules	Seed	Pot	japonicum	Streptomyces	javensis	SE	16	10	3	number	1	2
3	(Nimnoi, Pongsilp & Lumyong, 2014)	English	Thailand	1	Number of nodules	Seed	Pot	japonicum	Actinomadura	glauciflava	SE	12	10	3	number	1	2
3	(Nimnoi, Pongsilp & Lumyong, 2014)	English	Thailand	1	Number of nodules	Seed	Pot	japonicum	Nocardia	alba	SE	14	10	3	number	4	2
3	(Nimnoi, Pongsilp & Lumyong, 2014)	English	Thailand	1	Number of nodules	Seed	Pot	japonicum	Streptomyces	hainanensis	SE	11	10	3	number	2	2
3	(Nimnoi, Pongsilp & Lumyong, 2014)	English	Thailand	1	Nodules biomass	Seed	Pot	japonicum	Nonomuraea	rubra	SE	0.024	0.017	3	g	0.001	0.002
3	(Nimnoi, Pongsilp & Lumyong, 2014)	English	Thailand	1	Nodules biomass	Seed	Pot	japonicum	Nocardia	jiangxiensis	SE	0.015	0.017	3	g	0.002	0.002
3	(Nimnoi, Pongsilp & Lumyong, 2014)	English	Thailand	1	Nodules biomass	Seed	Pot	japonicum	Nocardia	jiangxiensis	SE	0.01	0.017	3	g	0.004	0.002
3	(Nimnoi, Pongsilp & Lumyong, 2014)	English	Thailand	1	Nodules biomass	Seed	Pot	japonicum	Pseudonocardia	halophobica	SE	0.011	0.017	3	g	0.001	0.002
3	(Nimnoi, Pongsilp & Lumyong, 2014)	English	Thailand	1	Nodules biomass	Seed	Pot	japonicum	Streptomyces	javensis	SE	0.018	0.017	3	g	0.001	0.002
3	(Nimnoi, Pongsilp & Lumyong, 2014)	English	Thailand	1	Nodules biomass	Seed	Pot	japonicum	Actinomadura	glauciflava	SE	0.019	0.017	3	g	0.002	0.002
3	(Nimnoi, Pongsilp & Lumyong, 2014)	English	Thailand	1	Nodules biomass	Seed	Pot	japonicum	Nocardia	alba	SE	0.019	0.017	3	g	0.003	0.002
3	(Nimnoi, Pongsilp & Lumyong, 2014)	English	Thailand	1	Nodules biomass	Seed	Pot	japonicum	Streptomyces	hainanensis	SE	0.02	0.017	3	g	0.001	0.002
3	(Nimnoi, Pongsilp & Lumyong, 2014)	English	Thailand	1	Shoot N content	Seed	Pot	japonicum	Nonomuraea	rubra	SE	42.8	30.3	3	mg kg	4.01	1.45
3	(Nimnoi, Pongsilp & Lumyong, 2014)	English	Thailand	1	Shoot N content	Seed	Pot	japonicum	Nocardia	jiangxiensis	SE	25.1	30.3	3	mg kg	2.58	1.45
3	(Nimnoi, Pongsilp & Lumyong, 2014)	English	Thailand	1	Shoot N content	Seed	Pot	japonicum	Nocardia	jiangxiensis	SE	24.2	30.3	3	mg kg	0.96	1.45
3	(Nimnoi, Pongsilp & Lumyong, 2014)	English	Thailand	1	Shoot N content	Seed	Pot	japonicum	Pseudonocardia	halophobica	SE	33.6	30.3	3	mg kg	2.02	1.45
3	(Nimnoi, Pongsilp & Lumyong, 2014)	English	Thailand	1	Shoot N content	Seed	Pot	japonicum	Streptomyces	javensis	SE	24.7	30.3	3	mg kg	0.96	1.45
3	(Nimnoi, Pongsilp & Lumyong, 2014)	English	Thailand	1	Shoot N content	Seed	Pot	japonicum	Actinomadura	glauciflava	SE	28.9	30.3	3	mg kg	1.27	1.45
3	(Nimnoi, Pongsilp & Lumyong, 2014)	English	Thailand	1	Shoot N content	Seed	Pot	japonicum	Nocardia	alba	SE	32.6	30.3	3	mg kg	0.93	1.45
3	(Nimnoi, Pongsilp & Lumyong, 2014)	English	Thailand	1	Shoot N content	Seed	Pot	japonicum	Streptomyces	hainanensis	SE	31.1	30.3	3	mg kg	0.18	1.45
3	(Nimnoi, Pongsilp & Lumyong, 2014)	English	Thailand	1	Shoot N content	Seed	Pot	japonicum	Nonomuraea	rubra	SE	24.6	30.3	3	mg kg	0.94	1.45
3	(Nimnoi, Pongsilp & Lumyong, 2014)	English	Thailand	1	Shoot N content	Seed	Pot	japonicum	Nocardia	jiangxiensis	SE	24.2	30.3	3	mg kg	1.03	1.45
3	(Nimnoi, Pongsilp & Lumyong, 2014)	English	Thailand	1	Shoot N content	Seed	Pot	japonicum	Nocardia	jiangxiensis	SE	23.1	30.3	3	mg kg	0.18	1.45
3	(Nimnoi, Pongsilp & Lumyong, 2014)	English	Thailand	1	Shoot N content	Seed	Pot	japonicum	Pseudonocardia	halophobica	SE	27.1	30.3	3	mg kg	0.31	1.45
3	(Nimnoi, Pongsilp & Lumyong, 2014)	English	Thailand	1	Shoot N content	Seed	Pot	japonicum	Streptomyces	javensis	SE	27.4	30.3	3	mg kg	1.41	1.45
3	(Nimnoi, Pongsilp & Lumyong, 2014)	English	Thailand	1	Shoot N content	Seed	Pot	japonicum	Actinomadura	glauciflava	SE	28.8	30.3	3	mg kg	0.27	1.45
3	(Nimnoi, Pongsilp & Lumyong, 2014)	English	Thailand	1	Shoot N content	Seed	Pot	japonicum	Nocardia	alba	SE	28.3	30.3	3	mg kg	1.06	1.45
3	(Nimnoi, Pongsilp & Lumyong, 2014)	English	Thailand	1	Shoot N content	Seed	Pot	japonicum	Streptomyces	hainanensis	SE	31	30.3	3	mg kg	0.19	1.45
4	(Rosas et al., 2006)	English	Argentina	1	Root biomass	Seedling	Pot	japonicum	Pseudomonas	putida	SE	326	224	3	mg	18	10
4	(Rosas et al., 2006)	English	Argentina	1	Root biomass	Seedling	Pot	japonicum	Pseudomonas	putida	SE	331	224	3	mg	13	10
4	(Rosas et al., 2006)	English	Argentina	1	Shoot biomass	Seedling	Pot	japonicum	Pseudomonas	putida	SE	967	786	3	mg	38	47
4	(Rosas et al., 2006)	English	Argentina	1	Shoot biomass	Seedling	Pot	japonicum	Pseudomonas	putida	SE	1160	786	3	mg	56	47
4	(Rosas et al., 2006)	English	Argentina	1	Number of nodules	Seedling	Pot	japonicum	Pseudomonas	putida	SE	55.6	31.5	3	number	9.3	8.8
4	(Rosas et al., 2006)	English	Argentina	1	Number of nodules	Seedling	Pot	japonicum	Pseudomonas	putida	SE	63.3	31.5	3	number	10.2	8.8
4	(Rosas et al., 2006)	English	Argentina	1	Nodules biomass	Seedling	Pot	japonicum	Pseudomonas	putida	SE	58	39	3	mg	6	5
4	(Rosas et al., 2006)	English	Argentina	1	Nodules biomass	Seedling	Pot	japonicum	Pseudomonas	putida	SE	47	39	3	mg	9	5
5	(Ferri et al., 2017)	English	Brazil	1	Number of nodules	Furrow	Field	japonicum	Azospirillum	brasilense	CV	74.5	61.92	4	number	4.88	4.88
5	(Ferri et al., 2017)	English	Brazil	1	Number of nodules	Furrow	Field	japonicum	Azospirillum	brasilense	CV	103	95.83	4	number	4.88	4.88
5	(Ferri et al., 2017)	English	Brazil	1	Nodules biomass	Furrow	Field	japonicum	Azospirillum	brasilense	CV	0.69	0.66	4	g	7.32	7.32
5	(Ferri et al., 2017)	English	Brazil	1	Nodules biomass	Furrow	Field	japonicum	Azospirillum	brasilense	CV	0.95	0.76	4	g	7.32	7.32
5	(Ferri et al., 2017)	English	Brazil	1	Shoot biomass	Furrow	Field	japonicum	Azospirillum	brasilense	CV	15.85	15.01	4	g	15.72	15.72
5	(Ferri et al., 2017)	English	Brazil	1	Shoot biomass	Furrow	Field	japonicum	Azospirillum	brasilense	CV	26.63	16.82	4	g	15.72	15.72
5	(Ferri et al., 2017)	English	Brazil	1	Shoot N content	Furrow	Field	japonicum	Azospirillum	brasilense	CV	7.92	7.56	4	%	2.76	2.76
5	(Ferri et al., 2017)	English	Brazil	1	Shoot N content	Furrow	Field	japonicum	Azospirillum	brasilense	CV	9.37	8.36	4	%	2.76	2.76
5	(Ferri et al., 2017)	English	Brazil	1	Grain yield	Furrow	Field	japonicum	Azospirillum	brasilense	CV	2579.44	2333.16	4	kg há	4.13	4.13
5	(Ferri et al., 2017)	English	Brazil	1	Grain yield	Furrow	Field	japonicum	Azospirillum	brasilense	CV	3354.58	2788.45	4	kg há	4.13	4.13
6	(Fipke et al., 2016)	English	Brazil	4	Number of nodules	Seed	Field	japonicum + diazoefficiens	Azospirillum	brasilense	CV	83.5	64	4	number	9.81	9.81
6	(Fipke et al., 2016)	English	Brazil	4	Number of nodules	Seed	Field	japonicum + diazoefficiens	Azospirillum	brasilense	CV	77.4	55.7	4	number	9.81	9.81
6	(Fipke et al., 2016)	English	Brazil	4	Number of nodules	Seed	Field	japonicum + diazoefficiens	Azospirillum	brasilense	CV	72.2	74.5	4	number	9.81	9.81
6	(Fipke et al., 2016)	English	Brazil	4	Number of nodules	Seed	Field	japonicum + diazoefficiens	Azospirillum	brasilense	CV	112.6	75.1	4	number	9.81	9.81
6	(Fipke et al., 2016)	English	Brazil	4	Number of nodules	Seed	Field	japonicum + diazoefficiens	Azospirillum	brasilense	CV	67.4	63.8	4	number	9.81	9.81
6	(Fipke et al., 2016)	English	Brazil	4	Number of nodules	Seed	Field	japonicum + diazoefficiens	Azospirillum	brasilense	CV	59.3	80.6	4	number	9.81	9.81
6	(Fipke et al., 2016)	English	Brazil	4	Number of nodules	Seed	Field	japonicum + diazoefficiens	Azospirillum	brasilense	CV	57.7	57.4	4	number	16.82	16.82
6	(Fipke et al., 2016)	English	Brazil	4	Number of nodules	Seed	Field	japonicum + diazoefficiens	Azospirillum	brasilense	CV	80.9	66.2	4	number	16.82	16.82
6	(Fipke et al., 2016)	English	Brazil	4	Number of nodules	Seed	Field	japonicum + diazoefficiens	Azospirillum	brasilense	CV	65.8	66.7	4	number	16.82	16.82
6	(Fipke et al., 2016)	English	Brazil	4	Number of nodules	Seed	Field	japonicum + diazoefficiens	Azospirillum	brasilense	CV	54.6	44.8	4	number	16.82	16.82
6	(Fipke et al., 2016)	English	Brazil	4	Number of nodules	Seed	Field	japonicum + diazoefficiens	Azospirillum	brasilense	CV	65.4	65.6	4	number	16.82	16.82
6	(Fipke et al., 2016)	English	Brazil	4	Number of nodules	Seed	Field	japonicum + diazoefficiens	Azospirillum	brasilense	CV	62.9	63.4	4	number	16.82	16.82
6	(Fipke et al., 2016)	English	Brazil	4	Number of nodules	Seed	Field	japonicum + diazoefficiens	Azospirillum	brasilense	CV	42.6	53.2	4	number	16.82	16.82
6	(Fipke et al., 2016)	English	Brazil	4	Number of nodules	Seed	Field	japonicum + diazoefficiens	Azospirillum	brasilense	CV	70.3	52.8	4	number	16.82	16.82
6	(Fipke et al., 2016)	English	Brazil	4	Number of nodules	Seed	Field	japonicum + diazoefficiens	Azospirillum	brasilense	CV	70.8	55.3	4	number	16.82	16.82
6	(Fipke et al., 2016)	English	Brazil	4	Number of nodules	Seed	Field	japonicum + diazoefficiens	Azospirillum	brasilense	CV	118	165.1	4	number	11.85	11.85
6	(Fipke et al., 2016)	English	Brazil	4	Number of nodules	Seed	Field	japonicum + diazoefficiens	Azospirillum	brasilense	CV	117.3	120.7	4	number	11.85	11.85
6	(Fipke et al., 2016)	English	Brazil	4	Number of nodules	Seed	Field	japonicum + diazoefficiens	Azospirillum	brasilense	CV	132.5	113.3	4	number	11.85	11.85
6	(Fipke et al., 2016)	English	Brazil	4	Number of nodules	Seed	Field	japonicum + diazoefficiens	Azospirillum	brasilense	CV	96.9	131.4	4	number	11.85	11.85
6	(Fipke et al., 2016)	English	Brazil	4	Number of nodules	Seed	Field	japonicum + diazoefficiens	Azospirillum	brasilense	CV	131.7	104.3	4	number	11.85	11.85
6	(Fipke et al., 2016)	English	Brazil	4	Number of nodules	Seed	Field	japonicum + diazoefficiens	Azospirillum	brasilense	CV	104.6	91.7	4	number	11.85	11.85
6	(Fipke et al., 2016)	English	Brazil	4	Number of nodules	Seed	Field	japonicum + diazoefficiens	Azospirillum	brasilense	CV	99.1	131.5	4	number	11.85	11.85
6	(Fipke et al., 2016)	English	Brazil	4	Number of nodules	Seed	Field	japonicum + diazoefficiens	Azospirillum	brasilense	CV	137.8	107.8	4	number	11.85	11.85
6	(Fipke et al., 2016)	English	Brazil	4	Number of nodules	Seed	Field	japonicum + diazoefficiens	Azospirillum	brasilense	CV	118.5	105.7	4	number	11.85	11.85
6	(Fipke et al., 2016)	English	Brazil	4	Number of nodules	Seed	Field	japonicum + diazoefficiens	Azospirillum	brasilense	CV	70.8	95.7	4	number	12.06	12.06
6	(Fipke et al., 2016)	English	Brazil	4	Number of nodules	Seed	Field	japonicum + diazoefficiens	Azospirillum	brasilense	CV	125.7	111.6	4	number	12.06	12.06
6	(Fipke et al., 2016)	English	Brazil	4	Number of nodules	Seed	Field	japonicum + diazoefficiens	Azospirillum	brasilense	CV	101.1	132	4	number	12.06	12.06
6	(Fipke et al., 2016)	English	Brazil	4	Number of nodules	Seed	Field	japonicum + diazoefficiens	Azospirillum	brasilense	CV	70.6	69.3	4	number	12.06	12.06
6	(Fipke et al., 2016)	English	Brazil	4	Number of nodules	Seed	Field	japonicum + diazoefficiens	Azospirillum	brasilense	CV	99.2	85	4	number	12.06	12.06
6	(Fipke et al., 2016)	English	Brazil	4	Number of nodules	Seed	Field	japonicum + diazoefficiens	Azospirillum	brasilense	CV	99.8	110.6	4	number	12.06	12.06
6	(Fipke et al., 2016)	English	Brazil	4	Number of nodules	Seed	Field	japonicum + diazoefficiens	Azospirillum	brasilense	CV	65.3	83.7	4	number	12.06	12.06
6	(Fipke et al., 2016)	English	Brazil	4	Number of nodules	Seed	Field	japonicum + diazoefficiens	Azospirillum	brasilense	CV	103.3	92.2	4	number	12.06	12.06
6	(Fipke et al., 2016)	English	Brazil	4	Number of nodules	Seed	Field	japonicum + diazoefficiens	Azospirillum	brasilense	CV	101.2	78.4	4	number	12.06	12.06
6	(Fipke et al., 2016)	English	Brazil	4	Shoot biomass	Seed	Field	japonicum + diazoefficiens	Azospirillum	brasilense	CV	15.6	17.8	4	g	9.71	9.71
6	(Fipke et al., 2016)	English	Brazil	4	Shoot biomass	Seed	Field	japonicum + diazoefficiens	Azospirillum	brasilense	CV	20.4	15.7	4	g	9.71	9.71
6	(Fipke et al., 2016)	English	Brazil	4	Shoot biomass	Seed	Field	japonicum + diazoefficiens	Azospirillum	brasilense	CV	19.2	21.9	4	g	9.71	9.71
6	(Fipke et al., 2016)	English	Brazil	4	Shoot biomass	Seed	Field	japonicum + diazoefficiens	Azospirillum	brasilense	CV	18.6	17.5	4	g	9.71	9.71
6	(Fipke et al., 2016)	English	Brazil	4	Shoot biomass	Seed	Field	japonicum + diazoefficiens	Azospirillum	brasilense	CV	20.7	19.2	4	g	9.71	9.71
6	(Fipke et al., 2016)	English	Brazil	4	Shoot biomass	Seed	Field	japonicum + diazoefficiens	Azospirillum	brasilense	CV	16.6	18.4	4	g	9.71	9.71
6	(Fipke et al., 2016)	English	Brazil	4	Shoot biomass	Seed	Field	japonicum + diazoefficiens	Azospirillum	brasilense	CV	19.1	20.4	4	g	9.71	9.71
6	(Fipke et al., 2016)	English	Brazil	4	Shoot biomass	Seed	Field	japonicum + diazoefficiens	Azospirillum	brasilense	CV	16.4	17.9	4	g	9.71	9.71
6	(Fipke et al., 2016)	English	Brazil	4	Shoot biomass	Seed	Field	japonicum + diazoefficiens	Azospirillum	brasilense	CV	18.8	20	4	g	9.71	9.71
6	(Fipke et al., 2016)	English	Brazil	4	Shoot biomass	Seed	Field	japonicum + diazoefficiens	Azospirillum	brasilense	CV	4.7	4.2	4	g	10.61	10.61
6	(Fipke et al., 2016)	English	Brazil	4	Shoot biomass	Seed	Field	japonicum + diazoefficiens	Azospirillum	brasilense	CV	6.2	4.6	4	g	10.61	10.61
6	(Fipke et al., 2016)	English	Brazil	4	Shoot biomass	Seed	Field	japonicum + diazoefficiens	Azospirillum	brasilense	CV	5.2	5.6	4	g	10.61	10.61
6	(Fipke et al., 2016)	English	Brazil	4	Shoot biomass	Seed	Field	japonicum + diazoefficiens	Azospirillum	brasilense	CV	5.2	4.4	4	g	10.61	10.61
6	(Fipke et al., 2016)	English	Brazil	4	Shoot biomass	Seed	Field	japonicum + diazoefficiens	Azospirillum	brasilense	CV	6.2	5.4	4	g	10.61	10.61
6	(Fipke et al., 2016)	English	Brazil	4	Shoot biomass	Seed	Field	japonicum + diazoefficiens	Azospirillum	brasilense	CV	5.5	5.3	4	g	10.61	10.61
6	(Fipke et al., 2016)	English	Brazil	4	Shoot biomass	Seed	Field	japonicum + diazoefficiens	Azospirillum	brasilense	CV	5.7	4.7	4	g	10.61	10.61
6	(Fipke et al., 2016)	English	Brazil	4	Shoot biomass	Seed	Field	japonicum + diazoefficiens	Azospirillum	brasilense	CV	5.1	4.7	4	g	10.61	10.61
6	(Fipke et al., 2016)	English	Brazil	4	Shoot biomass	Seed	Field	japonicum + diazoefficiens	Azospirillum	brasilense	CV	5.9	5.1	4	g	10.61	10.61
6	(Fipke et al., 2016)	English	Brazil	4	Shoot biomass	Seed	Field	japonicum + diazoefficiens	Azospirillum	brasilense	CV	44	39.7	4	g	11.61	11.61
6	(Fipke et al., 2016)	English	Brazil	4	Shoot biomass	Seed	Field	japonicum + diazoefficiens	Azospirillum	brasilense	CV	41.1	62.1	4	g	11.61	11.61
6	(Fipke et al., 2016)	English	Brazil	4	Shoot biomass	Seed	Field	japonicum + diazoefficiens	Azospirillum	brasilense	CV	41.6	43.1	4	g	11.61	11.61
6	(Fipke et al., 2016)	English	Brazil	4	Shoot biomass	Seed	Field	japonicum + diazoefficiens	Azospirillum	brasilense	CV	48.2	45.7	4	g	11.61	11.61
6	(Fipke et al., 2016)	English	Brazil	4	Shoot biomass	Seed	Field	japonicum + diazoefficiens	Azospirillum	brasilense	CV	43.3	39	4	g	11.61	11.61
6	(Fipke et al., 2016)	English	Brazil	4	Shoot biomass	Seed	Field	japonicum + diazoefficiens	Azospirillum	brasilense	CV	68	62.4	4	g	11.61	11.61
6	(Fipke et al., 2016)	English	Brazil	4	Shoot biomass	Seed	Field	japonicum + diazoefficiens	Azospirillum	brasilense	CV	19.6	24.6	4	g	12.28	12.28
6	(Fipke et al., 2016)	English	Brazil	4	Shoot biomass	Seed	Field	japonicum + diazoefficiens	Azospirillum	brasilense	CV	26.8	22	4	g	12.28	12.28
6	(Fipke et al., 2016)	English	Brazil	4	Shoot biomass	Seed	Field	japonicum + diazoefficiens	Azospirillum	brasilense	CV	24.1	26.1	4	g	12.28	12.28
6	(Fipke et al., 2016)	English	Brazil	4	Shoot biomass	Seed	Field	japonicum + diazoefficiens	Azospirillum	brasilense	CV	20.6	24.7	4	g	12.28	12.28
6	(Fipke et al., 2016)	English	Brazil	4	Shoot biomass	Seed	Field	japonicum + diazoefficiens	Azospirillum	brasilense	CV	19.4	23.3	4	g	12.28	12.28
6	(Fipke et al., 2016)	English	Brazil	4	Shoot biomass	Seed	Field	japonicum + diazoefficiens	Azospirillum	brasilense	CV	25.6	25.2	4	g	12.28	12.28
6	(Fipke et al., 2016)	English	Brazil	4	Shoot biomass	Seed	Field	japonicum + diazoefficiens	Azospirillum	brasilense	CV	20.9	20.2	4	g	12.28	12.28
6	(Fipke et al., 2016)	English	Brazil	4	Shoot biomass	Seed	Field	japonicum + diazoefficiens	Azospirillum	brasilense	CV	23.5	24.8	4	g	12.28	12.28
6	(Fipke et al., 2016)	English	Brazil	4	Shoot biomass	Seed	Field	japonicum + diazoefficiens	Azospirillum	brasilense	CV	22.3	25.2	4	g	12.28	12.28
6	(Fipke et al., 2016)	English	Brazil	4	Shoot biomass	Seed	Field	japonicum + diazoefficiens	Azospirillum	brasilense	CV	3.66	2.92	4	Mg há	8.29	8.29
6	(Fipke et al., 2016)	English	Brazil	4	Shoot biomass	Seed	Field	japonicum + diazoefficiens	Azospirillum	brasilense	CV	3.14	3	4	Mg há	8.29	8.29
6	(Fipke et al., 2016)	English	Brazil	4	Shoot biomass	Seed	Field	japonicum + diazoefficiens	Azospirillum	brasilense	CV	3.15	3.88	4	Mg há	8.29	8.29
6	(Fipke et al., 2016)	English	Brazil	4	Shoot biomass	Seed	Field	japonicum + diazoefficiens	Azospirillum	brasilense	CV	3.15	2.7	4	Mg há	8.29	8.29
6	(Fipke et al., 2016)	English	Brazil	4	Shoot biomass	Seed	Field	japonicum + diazoefficiens	Azospirillum	brasilense	CV	3.36	3.24	4	Mg há	8.29	8.29
6	(Fipke et al., 2016)	English	Brazil	4	Shoot biomass	Seed	Field	japonicum + diazoefficiens	Azospirillum	brasilense	CV	2.8	2.32	4	Mg há	8.29	8.29
6	(Fipke et al., 2016)	English	Brazil	4	Shoot biomass	Seed	Field	japonicum + diazoefficiens	Azospirillum	brasilense	CV	3.97	3.73	4	Mg há	7.2	7.2
6	(Fipke et al., 2016)	English	Brazil	4	Shoot biomass	Seed	Field	japonicum + diazoefficiens	Azospirillum	brasilense	CV	2.77	2.88	4	Mg há	7.2	7.2
6	(Fipke et al., 2016)	English	Brazil	4	Shoot biomass	Seed	Field	japonicum + diazoefficiens	Azospirillum	brasilense	CV	3.18	2.75	4	Mg há	7.2	7.2
6	(Fipke et al., 2016)	English	Brazil	4	Shoot biomass	Seed	Field	japonicum + diazoefficiens	Azospirillum	brasilense	CV	3.86	3.7	4	Mg há	7.2	7.2
6	(Fipke et al., 2016)	English	Brazil	4	Shoot biomass	Seed	Field	japonicum + diazoefficiens	Azospirillum	brasilense	CV	2.97	2.68	4	Mg há	7.2	7.2
6	(Fipke et al., 2016)	English	Brazil	4	Shoot biomass	Seed	Field	japonicum + diazoefficiens	Azospirillum	brasilense	CV	3.47	3.03	4	Mg há	7.2	7.2
6	(Fipke et al., 2016)	English	Brazil	4	Shoot biomass	Seed	Field	japonicum + diazoefficiens	Azospirillum	brasilense	CV	3.62	3.78	4	Mg há	7.2	7.2
6	(Fipke et al., 2016)	English	Brazil	4	Shoot biomass	Seed	Field	japonicum + diazoefficiens	Azospirillum	brasilense	CV	3.21	2.45	4	Mg há	7.2	7.2
6	(Fipke et al., 2016)	English	Brazil	4	Shoot biomass	Seed	Field	japonicum + diazoefficiens	Azospirillum	brasilense	CV	3.35	2.98	4	Mg há	7.2	7.2
6	(Fipke et al., 2016)	English	Brazil	4	Shoot biomass	Seed	Field	japonicum + diazoefficiens	Azospirillum	brasilense	CV	3.67	3.65	4	Mg há	4.12	4.12
6	(Fipke et al., 2016)	English	Brazil	4	Shoot biomass	Seed	Field	japonicum + diazoefficiens	Azospirillum	brasilense	CV	3.57	3.7	4	Mg há	4.12	4.12
6	(Fipke et al., 2016)	English	Brazil	4	Shoot biomass	Seed	Field	japonicum + diazoefficiens	Azospirillum	brasilense	CV	3.05	2.94	4	Mg há	4.12	4.12
6	(Fipke et al., 2016)	English	Brazil	4	Shoot biomass	Seed	Field	japonicum + diazoefficiens	Azospirillum	brasilense	CV	4.01	3.68	4	Mg há	4.12	4.12
6	(Fipke et al., 2016)	English	Brazil	4	Shoot biomass	Seed	Field	japonicum + diazoefficiens	Azospirillum	brasilense	CV	3.43	3.71	4	Mg há	4.12	4.12
6	(Fipke et al., 2016)	English	Brazil	4	Shoot biomass	Seed	Field	japonicum + diazoefficiens	Azospirillum	brasilense	CV	3.13	2.83	4	Mg há	4.12	4.12
6	(Fipke et al., 2016)	English	Brazil	4	Shoot biomass	Seed	Field	japonicum + diazoefficiens	Azospirillum	brasilense	CV	3.94	3.77	4	Mg há	4.12	4.12
6	(Fipke et al., 2016)	English	Brazil	4	Shoot biomass	Seed	Field	japonicum + diazoefficiens	Azospirillum	brasilense	CV	3.9	3.64	4	Mg há	4.12	4.12
6	(Fipke et al., 2016)	English	Brazil	4	Shoot biomass	Seed	Field	japonicum + diazoefficiens	Azospirillum	brasilense	CV	3.31	2.97	4	Mg há	4.12	4.12
7	(Galindo et al., 2018)	English	Brazil	1	Grain yield	Seed	Field	japonicum + elkanii	Azospirillum	brasilense	CV	5543.4	4926	6	kg há	8.08	8.08
7	(Galindo et al., 2018)	English	Brazil	1	Grain yield	Seed	Field	japonicum + elkanii	Azospirillum	brasilense	CV	5283	4809.6	6	kg há	8.08	8.08
8	(Mishra et al., 2009)	English	India	1	Root biomass	Seed	Pot	japonicum	Bacillus	thurigiensis	SD	0.05	0.05	3	g	0.02	0.07
8	(Mishra et al., 2009)	English	India	1	Root biomass	Seed	Pot	japonicum	Bacillus	thurigiensis	SD	0.07	0.05	3	g	0.02	0.07
8	(Mishra et al., 2009)	English	India	1	Root biomass	Seed	Pot	japonicum	Bacillus	thurigiensis	SD	0.07	0.05	3	g	0.01	0.07
8	(Mishra et al., 2009)	English	India	1	Root biomass	Seed	Pot	japonicum	Bacillus	thurigiensis	SD	0.06	0.05	3	g	0.06	0.07
8	(Mishra et al., 2009)	English	India	1	Number of nodules	Seed	Pot	japonicum	Bacillus	thurigiensis	SD	23	15	3	number	2.08	1
8	(Mishra et al., 2009)	English	India	1	Number of nodules	Seed	Pot	japonicum	Bacillus	thurigiensis	SD	23	15	3	number	1.73	1
8	(Mishra et al., 2009)	English	India	1	Number of nodules	Seed	Pot	japonicum	Bacillus	thurigiensis	SD	26	15	3	number	2.52	1
8	(Mishra et al., 2009)	English	India	1	Number of nodules	Seed	Pot	japonicum	Bacillus	thurigiensis	SD	16	15	3	number	1.53	1
8	(Mishra et al., 2009)	English	India	1	Shoot biomass	Seed	Pot	japonicum	Bacillus	thurigiensis	SD	0.25	0.25	3	number	0.01	0.02
8	(Mishra et al., 2009)	English	India	1	Shoot biomass	Seed	Pot	japonicum	Bacillus	thurigiensis	SD	0.26	0.25	3	number	0.66	0.02
8	(Mishra et al., 2009)	English	India	1	Shoot biomass	Seed	Pot	japonicum	Bacillus	thurigiensis	SD	0.28	0.25	3	number	0.01	0.02
8	(Mishra et al., 2009)	English	India	1	Shoot biomass	Seed	Pot	japonicum	Bacillus	thurigiensis	SD	0.27	0.25	3	number	0.01	0.02
9	(Costa et al., 2014)	Portuguese	Brazil	2	Number of nodules	Seed	Pot	japonicum	Enterobacter	sp.	CV	18	18	3	number	36.22	36.22
9	(Costa et al., 2014)	Portuguese	Brazil	2	Number of nodules	Seed	Pot	japonicum	Rhizobium	sp.	CV	15	18	3	number	36.22	36.22
9	(Costa et al., 2014)	Portuguese	Brazil	2	Number of nodules	Seed	Pot	japonicum	Enterobacter	sp.	CV	31	18	3	number	36.22	36.22
9	(Costa et al., 2014)	Portuguese	Brazil	2	Number of nodules	Seed	Pot	japonicum	Enterobacter	sp.	CV	32	18	3	number	36.22	36.22
9	(Costa et al., 2014)	Portuguese	Brazil	2	Number of nodules	Seed	Pot	japonicum	Enterobacter	sp.	CV	18	18	3	number	36.22	36.22
9	(Costa et al., 2014)	Portuguese	Brazil	2	Number of nodules	Seed	Pot	japonicum	Herbaspirillum	sp.	CV	24	18	3	number	36.22	36.22
9	(Costa et al., 2014)	Portuguese	Brazil	2	Number of nodules	Seed	Pot	japonicum	Azospirillum	brasilense	CV	16	18	3	number	36.22	36.22
9	(Costa et al., 2014)	Portuguese	Brazil	2	Number of nodules	Seed	Pot	elkanii	Enterobacter	sp.	CV	33	20	3	number	36.22	36.22
9	(Costa et al., 2014)	Portuguese	Brazil	2	Number of nodules	Seed	Pot	elkanii	Rhizobium	sp.	CV	20	20	3	number	36.22	36.22
9	(Costa et al., 2014)	Portuguese	Brazil	2	Number of nodules	Seed	Pot	elkanii	Enterobacter	sp.	CV	17	20	3	number	36.22	36.22
9	(Costa et al., 2014)	Portuguese	Brazil	2	Number of nodules	Seed	Pot	elkanii	Enterobacter	sp.	CV	14	20	3	number	36.22	36.22
9	(Costa et al., 2014)	Portuguese	Brazil	2	Number of nodules	Seed	Pot	elkanii	Enterobacter	sp.	CV	14	20	3	number	36.22	36.22
9	(Costa et al., 2014)	Portuguese	Brazil	2	Number of nodules	Seed	Pot	elkanii	Herbaspirillum	sp.	CV	20	20	3	number	36.22	36.22
9	(Costa et al., 2014)	Portuguese	Brazil	2	Number of nodules	Seed	Pot	elkanii	Azospirillum	brasilense	CV	26	20	3	number	36.22	36.22
9	(Costa et al., 2014)	Portuguese	Brazil	2	Nodules biomass	Seed	Pot	japonicum	Enterobacter	sp.	CV	22	22	3	mg	24.75	24.75
9	(Costa et al., 2014)	Portuguese	Brazil	2	Nodules biomass	Seed	Pot	japonicum	Rhizobium	sp.	CV	3	22	3	mg	24.75	24.75
9	(Costa et al., 2014)	Portuguese	Brazil	2	Nodules biomass	Seed	Pot	japonicum	Enterobacter	sp.	CV	7	22	3	mg	24.75	24.75
9	(Costa et al., 2014)	Portuguese	Brazil	2	Nodules biomass	Seed	Pot	japonicum	Enterobacter	sp.	CV	18	22	3	mg	24.75	24.75
9	(Costa et al., 2014)	Portuguese	Brazil	2	Nodules biomass	Seed	Pot	japonicum	Enterobacter	sp.	CV	22	22	3	mg	24.75	24.75
9	(Costa et al., 2014)	Portuguese	Brazil	2	Nodules biomass	Seed	Pot	japonicum	Herbaspirillum	sp.	CV	16	22	3	mg	24.75	24.75
9	(Costa et al., 2014)	Portuguese	Brazil	2	Nodules biomass	Seed	Pot	japonicum	Azospirillum	brasilense	CV	26	22	3	mg	24.75	24.75
9	(Costa et al., 2014)	Portuguese	Brazil	2	Nodules biomass	Seed	Pot	elkanii	Enterobacter	sp.	CV	18	12	3	mg	24.75	24.75
9	(Costa et al., 2014)	Portuguese	Brazil	2	Nodules biomass	Seed	Pot	elkanii	Rhizobium	sp.	CV	13	12	3	mg	24.75	24.75
9	(Costa et al., 2014)	Portuguese	Brazil	2	Nodules biomass	Seed	Pot	elkanii	Enterobacter	sp.	CV	7	12	3	mg	24.75	24.75
9	(Costa et al., 2014)	Portuguese	Brazil	2	Nodules biomass	Seed	Pot	elkanii	Enterobacter	sp.	CV	10	12	3	mg	24.75	24.75
9	(Costa et al., 2014)	Portuguese	Brazil	2	Nodules biomass	Seed	Pot	elkanii	Enterobacter	sp.	CV	2	12	3	mg	24.75	24.75
9	(Costa et al., 2014)	Portuguese	Brazil	2	Nodules biomass	Seed	Pot	elkanii	Herbaspirillum	sp.	CV	13	12	3	mg	24.75	24.75
9	(Costa et al., 2014)	Portuguese	Brazil	2	Nodules biomass	Seed	Pot	elkanii	Azospirillum	brasilense	CV	23	12	3	mg	24.75	24.75
9	(Costa et al., 2014)	Portuguese	Brazil	2	Root biomass	Seed	Pot	japonicum	Enterobacter	sp.	CV	121	375	3	mg	11.04	11.04
9	(Costa et al., 2014)	Portuguese	Brazil	2	Root biomass	Seed	Pot	japonicum	Rhizobium	sp.	CV	232	375	3	mg	11.04	11.04
9	(Costa et al., 2014)	Portuguese	Brazil	2	Root biomass	Seed	Pot	japonicum	Enterobacter	sp.	CV	387	375	3	mg	11.04	11.04
9	(Costa et al., 2014)	Portuguese	Brazil	2	Root biomass	Seed	Pot	japonicum	Enterobacter	sp.	CV	373	375	3	mg	11.04	11.04
9	(Costa et al., 2014)	Portuguese	Brazil	2	Root biomass	Seed	Pot	japonicum	Enterobacter	sp.	CV	282	375	3	mg	11.04	11.04
9	(Costa et al., 2014)	Portuguese	Brazil	2	Root biomass	Seed	Pot	japonicum	Herbaspirillum	sp.	CV	403	375	3	mg	11.04	11.04
9	(Costa et al., 2014)	Portuguese	Brazil	2	Root biomass	Seed	Pot	japonicum	Azospirillum	brasilense	CV	362	375	3	mg	11.04	11.04
9	(Costa et al., 2014)	Portuguese	Brazil	2	Root biomass	Seed	Pot	elkanii	Enterobacter	sp.	CV	358	571	3	mg	11.04	11.04
9	(Costa et al., 2014)	Portuguese	Brazil	2	Root biomass	Seed	Pot	elkanii	Rhizobium	sp.	CV	261	571	3	mg	11.04	11.04
9	(Costa et al., 2014)	Portuguese	Brazil	2	Root biomass	Seed	Pot	elkanii	Enterobacter	sp.	CV	337	571	3	mg	11.04	11.04
9	(Costa et al., 2014)	Portuguese	Brazil	2	Root biomass	Seed	Pot	elkanii	Enterobacter	sp.	CV	249	571	3	mg	11.04	11.04
9	(Costa et al., 2014)	Portuguese	Brazil	2	Root biomass	Seed	Pot	elkanii	Enterobacter	sp.	CV	167	571	3	mg	11.04	11.04
9	(Costa et al., 2014)	Portuguese	Brazil	2	Root biomass	Seed	Pot	elkanii	Herbaspirillum	sp.	CV	352	571	3	mg	11.04	11.04
9	(Costa et al., 2014)	Portuguese	Brazil	2	Root biomass	Seed	Pot	elkanii	Azospirillum	brasilense	CV	389	571	3	mg	11.04	11.04
9	(Costa et al., 2014)	Portuguese	Brazil	2	Shoot biomass	Seed	Pot	japonicum	Enterobacter	sp.	CV	49	91	3	mg	19.06	19.06
9	(Costa et al., 2014)	Portuguese	Brazil	2	Shoot biomass	Seed	Pot	japonicum	Rhizobium	sp.	CV	47	91	3	mg	19.06	19.06
9	(Costa et al., 2014)	Portuguese	Brazil	2	Shoot biomass	Seed	Pot	japonicum	Enterobacter	sp.	CV	135	91	3	mg	19.06	19.06
9	(Costa et al., 2014)	Portuguese	Brazil	2	Shoot biomass	Seed	Pot	japonicum	Enterobacter	sp.	CV	133	91	3	mg	19.06	19.06
9	(Costa et al., 2014)	Portuguese	Brazil	2	Shoot biomass	Seed	Pot	japonicum	Enterobacter	sp.	CV	82	91	3	mg	19.06	19.06
9	(Costa et al., 2014)	Portuguese	Brazil	2	Shoot biomass	Seed	Pot	japonicum	Herbaspirillum	sp.	CV	123	91	3	mg	19.06	19.06
9	(Costa et al., 2014)	Portuguese	Brazil	2	Shoot biomass	Seed	Pot	japonicum	Azospirillum	brasilense	CV	94	91	3	mg	19.06	19.06
9	(Costa et al., 2014)	Portuguese	Brazil	2	Shoot biomass	Seed	Pot	elkanii	Enterobacter	sp.	CV	127	177	3	mg	19.06	19.06
9	(Costa et al., 2014)	Portuguese	Brazil	2	Shoot biomass	Seed	Pot	elkanii	Rhizobium	sp.	CV	89	177	3	mg	19.06	19.06
9	(Costa et al., 2014)	Portuguese	Brazil	2	Shoot biomass	Seed	Pot	elkanii	Enterobacter	sp.	CV	123	177	3	mg	19.06	19.06
9	(Costa et al., 2014)	Portuguese	Brazil	2	Shoot biomass	Seed	Pot	elkanii	Enterobacter	sp.	CV	136	177	3	mg	19.06	19.06
9	(Costa et al., 2014)	Portuguese	Brazil	2	Shoot biomass	Seed	Pot	elkanii	Enterobacter	sp.	CV	122	177	3	mg	19.06	19.06
9	(Costa et al., 2014)	Portuguese	Brazil	2	Shoot biomass	Seed	Pot	elkanii	Herbaspirillum	sp.	CV	77	177	3	mg	19.06	19.06
9	(Costa et al., 2014)	Portuguese	Brazil	2	Shoot biomass	Seed	Pot	elkanii	Azospirillum	brasilense	CV	122	177	3	mg	19.06	19.06
10	(Argaw, 2012)	English	Ethiopia	1	Number of nodules	Seed	Field	japonicum	Pseudomonas	spp.	CV	20	15	3	number	45.01	45.01
10	(Argaw, 2012)	English	Ethiopia	1	Number of nodules	Seed	Field	japonicum	Pseudomonas	spp.	CV	70.4	15	3	number	45.01	45.01
10	(Argaw, 2012)	English	Ethiopia	1	Nodules biomass	Seed	Field	japonicum	Pseudomonas	spp.	CV	1.95	1.56	3	mg	52.06	52.06
10	(Argaw, 2012)	English	Ethiopia	1	Nodules biomass	Seed	Field	japonicum	Pseudomonas	spp.	CV	6.99	1.56	3	mg	52.06	52.06
10	(Argaw, 2012)	English	Ethiopia	1	Grain yield	Seed	Field	japonicum	Pseudomonas	spp.	CV	1907.4	1634.2	3	kg há	14.35	14.35
10	(Argaw, 2012)	English	Ethiopia	1	Grain yield	Seed	Field	japonicum	Pseudomonas	spp.	CV	2226.7	1634.2	3	kg há	14.35	14.35
10	(Argaw, 2012)	English	Ethiopia	1	Shoot N content	Seed	Field	japonicum	Pseudomonas	spp.	CV	4.047	3.11	3	%	5.98	5.98
10	(Argaw, 2012)	English	Ethiopia	1	Shoot N content	Seed	Field	japonicum	Pseudomonas	spp.	CV	3.863	3.11	3	%	5.98	5.98
11	(Araújo & Hungria, 1999)	Portuguese	Brazil	3	Number of nodules	Seed	Field	japonicum + elkanii	Bacillus	subtilis	CV	14.1	14.8	6	number	20.3	20.3
11	(Araújo & Hungria, 1999)	Portuguese	Brazil	3	Number of nodules	Seed	Field	japonicum + elkanii	Bacillus	subtilis	CV	14.6	14.3	6	number	20.3	20.3
11	(Araújo & Hungria, 1999)	Portuguese	Brazil	3	Number of nodules	Seed	Field	japonicum + elkanii	Bacillus	subtilis	CV	33.4	30.8	6	number	21.8	21.8
11	(Araújo & Hungria, 1999)	Portuguese	Brazil	3	Number of nodules	Seed	Field	japonicum + elkanii	Bacillus	subtilis	CV	35	34.3	6	number	21.8	21.8
11	(Araújo & Hungria, 1999)	Portuguese	Brazil	3	Number of nodules	Seed	Field	japonicum + elkanii	Bacillus	subtilis	CV	14.6	17.2	6	number	24.8	24.8
11	(Araújo & Hungria, 1999)	Portuguese	Brazil	3	Number of nodules	Seed	Field	japonicum + elkanii	Bacillus	subtilis	CV	15.7	15.9	6	number	24.8	24.8
11	(Araújo & Hungria, 1999)	Portuguese	Brazil	3	Number of nodules	Seed	Field	japonicum + elkanii	Bacillus	subtilis	CV	20.9	26.6	6	number	20.6	20.6
11	(Araújo & Hungria, 1999)	Portuguese	Brazil	3	Number of nodules	Seed	Field	japonicum + elkanii	Bacillus	subtilis	CV	25	25.8	6	number	16.7	16.7
11	(Araújo & Hungria, 1999)	Portuguese	Brazil	3	Number of nodules	Seed	Field	japonicum + elkanii	Bacillus	subtilis	CV	27	23.7	6	number	16.7	16.7
11	(Araújo & Hungria, 1999)	Portuguese	Brazil	3	Number of nodules	Seed	Field	japonicum + elkanii	Bacillus	subtilis	CV	22.4	22.9	6	number	20.6	20.6
11	(Araújo & Hungria, 1999)	Portuguese	Brazil	3	Nodules biomass	Seed	Field	japonicum + elkanii	Bacillus	subtilis	CV	38.6	40.9	6	mg	24.8	24.8
11	(Araújo & Hungria, 1999)	Portuguese	Brazil	3	Nodules biomass	Seed	Field	japonicum + elkanii	Bacillus	subtilis	CV	35.6	41	6	mg	24.8	24.8
11	(Araújo & Hungria, 1999)	Portuguese	Brazil	3	Nodules biomass	Seed	Field	japonicum + elkanii	Bacillus	subtilis	CV	140.5	129.6	6	mg	23.6	23.6
11	(Araújo & Hungria, 1999)	Portuguese	Brazil	3	Nodules biomass	Seed	Field	japonicum + elkanii	Bacillus	subtilis	CV	147.5	134.3	6	mg	23.6	23.6
11	(Araújo & Hungria, 1999)	Portuguese	Brazil	3	Nodules biomass	Seed	Field	japonicum + elkanii	Bacillus	subtilis	CV	37	47.4	6	mg	24.8	24.8
11	(Araújo & Hungria, 1999)	Portuguese	Brazil	3	Nodules biomass	Seed	Field	japonicum + elkanii	Bacillus	subtilis	CV	33.8	37.6	6	mg	24.8	24.8
11	(Araújo & Hungria, 1999)	Portuguese	Brazil	3	Nodules biomass	Seed	Field	japonicum + elkanii	Bacillus	subtilis	CV	133.8	169.2	6	mg	22.7	22.7
11	(Araújo & Hungria, 1999)	Portuguese	Brazil	3	Nodules biomass	Seed	Field	japonicum + elkanii	Bacillus	subtilis	CV	131.9	124.9	6	mg	22.7	22.7
11	(Araújo & Hungria, 1999)	Portuguese	Brazil	3	Shoot biomass	Seed	Field	japonicum + elkanii	Bacillus	subtilis	CV	7.28	7.03	6	g	28.2	28.2
11	(Araújo & Hungria, 1999)	Portuguese	Brazil	3	Shoot biomass	Seed	Field	japonicum + elkanii	Bacillus	subtilis	CV	7.09	6.21	6	g	28.2	28.2
11	(Araújo & Hungria, 1999)	Portuguese	Brazil	3	Shoot biomass	Seed	Field	japonicum + elkanii	Bacillus	subtilis	CV	3.26	3.84	6	g	28.2	28.2
11	(Araújo & Hungria, 1999)	Portuguese	Brazil	3	Shoot biomass	Seed	Field	japonicum + elkanii	Bacillus	subtilis	CV	3.22	3.41	6	g	28.2	28.2
11	(Araújo & Hungria, 1999)	Portuguese	Brazil	3	Shoot N content	Seed	Field	japonicum + elkanii	Bacillus	subtilis	CV	172.3	248.4	6	mg	29.1	29.1
11	(Araújo & Hungria, 1999)	Portuguese	Brazil	3	Shoot N content	Seed	Field	japonicum + elkanii	Bacillus	subtilis	CV	170.2	163.9	6	mg	29.1	29.1
11	(Araújo & Hungria, 1999)	Portuguese	Brazil	3	Shoot N content	Seed	Field	japonicum + elkanii	Bacillus	subtilis	CV	107.7	140.5	6	mg	29.1	29.1
11	(Araújo & Hungria, 1999)	Portuguese	Brazil	3	Shoot N content	Seed	Field	japonicum + elkanii	Bacillus	subtilis	CV	110.5	132.7	6	mg	29.1	29.1
11	(Araújo & Hungria, 1999)	Portuguese	Brazil	3	Grain yield	Seed	Field	japonicum + elkanii	Bacillus	subtilis	CV	2146	2298	6	kg há	8	8
11	(Araújo & Hungria, 1999)	Portuguese	Brazil	3	Grain yield	Seed	Field	japonicum + elkanii	Bacillus	subtilis	CV	2183	2246	6	kg há	8	8
11	(Araújo & Hungria, 1999)	Portuguese	Brazil	3	Grain yield	Seed	Field	japonicum + elkanii	Bacillus	subtilis	CV	2409	2352	6	kg há	14.6	14.6
11	(Araújo & Hungria, 1999)	Portuguese	Brazil	3	Grain yield	Seed	Field	japonicum + elkanii	Bacillus	subtilis	CV	2221	2281	6	kg há	14.6	14.6
11	(Araújo & Hungria, 1999)	Portuguese	Brazil	3	Grain yield	Seed	Field	japonicum + elkanii	Bacillus	subtilis	CV	3554	3562	6	kg há	8	8
11	(Araújo & Hungria, 1999)	Portuguese	Brazil	3	Grain yield	Seed	Field	japonicum + elkanii	Bacillus	subtilis	CV	3766	3796	6	kg há	8	8
12	(Aung et al., 2013)	English	Thailand	4	Number of nodules	Seed	Pot	japonicum	Azospirillum	brasilense	SE	112.5	84.5	3	number	10.9	4.21
12	(Aung et al., 2013)	English	Thailand	4	Number of nodules	Seed	Pot	japonicum	Azospirillum	brasilense	SE	90.5	78.75	3	number	7.82	19.2
12	(Aung et al., 2013)	English	Thailand	4	Number of nodules	Seed	Pot	japonicum	Azospirillum	brasilense	SE	32	18.33	3	number	2.08	1.45
12	(Aung et al., 2013)	English	Thailand	4	Number of nodules	Seed	Pot	japonicum	Azospirillum	brasilense	SE	44.83	18.33	3	number	4.91	1.45
12	(Aung et al., 2013)	English	Thailand	4	Number of nodules	Seed	Pot	japonicum	Azospirillum	brasilense	SE	32.5	18.33	3	number	1.32	1.45
12	(Aung et al., 2013)	English	Thailand	4	Number of nodules	Seed	Pot	japonicum	Azospirillum	brasilense	SE	29.11	34.58	3	number	3.36	2.52
12	(Aung et al., 2013)	English	Thailand	4	Number of nodules	Seed	Pot	japonicum	Azospirillum	brasilense	SE	31.33	34.58	3	number	3.51	2.52
12	(Aung et al., 2013)	English	Thailand	4	Number of nodules	Seed	Pot	japonicum	Azospirillum	brasilense	SE	37.72	34.58	3	number	6.67	2.52
12	(Aung et al., 2013)	English	Thailand	4	Number of nodules	Seed	Pot	japonicum	Azospirillum	brasilense	SE	31.5	28.71	3	number	3.48	3.69
12	(Aung et al., 2013)	English	Thailand	4	Number of nodules	Seed	Pot	japonicum	Azospirillum	brasilense	SE	33.75	28.71	3	number	3.48	3.69
12	(Aung et al., 2013)	English	Thailand	4	Number of nodules	Seed	Pot	japonicum	Azospirillum	brasilense	SE	37.31	28.71	3	number	4.64	3.69
12	(Aung et al., 2013)	English	Thailand	4	Nodules biomass	Seed	Pot	japonicum	Azospirillum	brasilense	SE	264.25	237.37	3	mg	30.54	27.98
12	(Aung et al., 2013)	English	Thailand	4	Nodules biomass	Seed	Pot	japonicum	Azospirillum	brasilense	SE	346.9	248.03	3	mg	34.35	29.38
12	(Aung et al., 2013)	English	Thailand	4	Nodules biomass	Seed	Pot	japonicum	Azospirillum	brasilense	SE	27.03	27.65	3	mg	3.68	0.8
12	(Aung et al., 2013)	English	Thailand	4	Nodules biomass	Seed	Pot	japonicum	Azospirillum	brasilense	SE	39.4	27.65	3	mg	5.38	0.8
12	(Aung et al., 2013)	English	Thailand	4	Nodules biomass	Seed	Pot	japonicum	Azospirillum	brasilense	SE	42.08	27.65	3	mg	1.52	0.8
12	(Aung et al., 2013)	English	Thailand	4	Nodules biomass	Seed	Pot	japonicum	Azospirillum	brasilense	SE	44.93	33.71	3	mg	5.25	3.33
12	(Aung et al., 2013)	English	Thailand	4	Nodules biomass	Seed	Pot	japonicum	Azospirillum	brasilense	SE	39.8	33.71	3	mg	4.68	3.33
12	(Aung et al., 2013)	English	Thailand	4	Nodules biomass	Seed	Pot	japonicum	Azospirillum	brasilense	SE	58	33.71	3	mg	6.98	3.33
12	(Aung et al., 2013)	English	Thailand	4	Nodules biomass	Seed	Pot	japonicum	Azospirillum	brasilense	SE	34.68	37.68	3	mg	3.14	2.22
12	(Aung et al., 2013)	English	Thailand	4	Nodules biomass	Seed	Pot	japonicum	Azospirillum	brasilense	SE	33.02	37.68	3	mg	4.24	2.22
12	(Aung et al., 2013)	English	Thailand	4	Nodules biomass	Seed	Pot	japonicum	Azospirillum	brasilense	SE	42.83	37.68	3	mg	2.56	2.22
12	(Aung et al., 2013)	English	Thailand	4	Shoot biomass	Seed	Pot	japonicum	Azospirillum	brasilense	SE	4892.85	4598.3	3	mg	305.24	387.7
12	(Aung et al., 2013)	English	Thailand	4	Shoot biomass	Seed	Pot	japonicum	Azospirillum	brasilense	SE	289.8	3873.68	3	mg	666.61	327.09
12	(Aung et al., 2013)	English	Thailand	4	Shoot biomass	Seed	Pot	japonicum	Azospirillum	brasilense	SE	494.13	449.15	3	mg	91.38	18.14
12	(Aung et al., 2013)	English	Thailand	4	Shoot biomass	Seed	Pot	japonicum	Azospirillum	brasilense	SE	662.38	449.15	3	mg	87.5	18.14
12	(Aung et al., 2013)	English	Thailand	4	Shoot biomass	Seed	Pot	japonicum	Azospirillum	brasilense	SE	873.92	449.15	3	mg	49.84	18.14
12	(Aung et al., 2013)	English	Thailand	4	Shoot biomass	Seed	Pot	japonicum	Azospirillum	brasilense	SE	755.28	705.12	3	mg	61.45	39.26
12	(Aung et al., 2013)	English	Thailand	4	Shoot biomass	Seed	Pot	japonicum	Azospirillum	brasilense	SE	748.16	705.12	3	mg	40.18	39.26
12	(Aung et al., 2013)	English	Thailand	4	Shoot biomass	Seed	Pot	japonicum	Azospirillum	brasilense	SE	806.58	705.12	3	mg	30.32	39.26
12	(Aung et al., 2013)	English	Thailand	4	Shoot biomass	Seed	Pot	japonicum	Azospirillum	brasilense	SE	805.92	756.14	3	mg	75.16	86.09
12	(Aung et al., 2013)	English	Thailand	4	Shoot biomass	Seed	Pot	japonicum	Azospirillum	brasilense	SE	836.03	756.14	3	mg	67.43	86.09
12	(Aung et al., 2013)	English	Thailand	4	Shoot biomass	Seed	Pot	japonicum	Azospirillum	brasilense	SE	871.13	756.14	3	mg	56.98	86.09
12	(Aung et al., 2013)	English	Thailand	4	Root biomass	Seed	Pot	japonicum	Azospirillum	brasilense	SE	640.63	611.6	3	mg	59.35	53.98
12	(Aung et al., 2013)	English	Thailand	4	Root biomass	Seed	Pot	japonicum	Azospirillum	brasilense	SE	712.33	506.3	3	mg	46.97	24.03
13	(Bárbaro et al., 2009)	Portuguese	Brazil	1	Number of nodules	Seed	Field	japonicum + elkanii	Azospirillum	brasilense	CV	25.1	22.75	4	number	10.29	10.29
13	(Bárbaro et al., 2009)	Portuguese	Brazil	1	Number of nodules	Seed	Field	japonicum + elkanii	Azospirillum	brasilense	CV	23.7	22.75	4	number	10.29	10.29
13	(Bárbaro et al., 2009)	Portuguese	Brazil	1	Nodules biomass	Seed	Field	japonicum + elkanii	Azospirillum	brasilense	CV	0.0925	0.1075	4	g	15.14	15.14
13	(Bárbaro et al., 2009)	Portuguese	Brazil	1	Nodules biomass	Seed	Field	japonicum + elkanii	Azospirillum	brasilense	CV	0.1025	0.1075	4	g	15.14	15.14
13	(Bárbaro et al., 2009)	Portuguese	Brazil	1	Shoot biomass	Seed	Field	japonicum + elkanii	Azospirillum	brasilense	CV	2.65	2.85	4	g	11.63	11.63
13	(Bárbaro et al., 2009)	Portuguese	Brazil	1	Shoot biomass	Seed	Field	japonicum + elkanii	Azospirillum	brasilense	CV	2.6765	2.85	4	g	11.63	11.63
13	(Bárbaro et al., 2009)	Portuguese	Brazil	1	Root biomass	Seed	Field	japonicum + elkanii	Azospirillum	brasilense	CV	0.45	0.5	4	g	15.56	15.56
13	(Bárbaro et al., 2009)	Portuguese	Brazil	1	Root biomass	Seed	Field	japonicum + elkanii	Azospirillum	brasilense	CV	0.425	0.5	4	g	15.56	15.56
13	(Bárbaro et al., 2009)	Portuguese	Brazil	1	Grain yield	Seed	Field	japonicum + elkanii	Azospirillum	brasilense	CV	2986.88	2718.12	4	kg há	8.35	8.35
13	(Bárbaro et al., 2009)	Portuguese	Brazil	1	Grain yield	Seed	Field	japonicum + elkanii	Azospirillum	brasilense	CV	2831.25	2718.12	4	kg há	8.35	8.35
14	(Braccini et al., 2016)	Portuguese	Brazil	1	Nodules biomass	Seed	Field	japonicum	Azospirillum	brasilense	CV	140.73	504.87	4	mg	32.7	32.7
14	(Braccini et al., 2016)	Portuguese	Brazil	1	Nodules biomass	Seed	Field	japonicum	Azospirillum	brasilense	CV	472.53	504.87	4	mg	32.7	32.7
14	(Braccini et al., 2016)	Portuguese	Brazil	1	Nodules biomass	Furrow	Field	japonicum	Azospirillum	brasilense	CV	262.53	204.15	4	mg	32.7	32.7
14	(Braccini et al., 2016)	Portuguese	Brazil	1	Nodules biomass	Furrow	Field	japonicum	Azospirillum	brasilense	CV	400.16	204.15	4	mg	32.7	32.7
14	(Braccini et al., 2016)	Portuguese	Brazil	1	Nodules biomass	Furrow	Field	japonicum	Azospirillum	brasilense	CV	283.4	204.15	4	mg	32.7	32.7
14	(Braccini et al., 2016)	Portuguese	Brazil	1	Nodules biomass	Furrow	Field	japonicum	Azospirillum	brasilense	CV	255.78	204.15	4	mg	32.7	32.7
14	(Braccini et al., 2016)	Portuguese	Brazil	1	Nodules biomass	Seed	Field	japonicum	Azospirillum	brasilense	CV	16.48	18.48	4	number	30.57	30.57
14	(Braccini et al., 2016)	Portuguese	Brazil	1	Nodules biomass	Seed	Field	japonicum	Azospirillum	brasilense	CV	15.06	18.48	4	number	30.57	30.57
14	(Braccini et al., 2016)	Portuguese	Brazil	1	Nodules biomass	Furrow	Field	japonicum	Azospirillum	brasilense	CV	16.73	13.66	4	number	30.57	30.57
14	(Braccini et al., 2016)	Portuguese	Brazil	1	Nodules biomass	Furrow	Field	japonicum	Azospirillum	brasilense	CV	22.7	13.66	4	number	30.57	30.57
14	(Braccini et al., 2016)	Portuguese	Brazil	1	Nodules biomass	Furrow	Field	japonicum	Azospirillum	brasilense	CV	22.7	13.66	4	number	30.57	30.57
14	(Braccini et al., 2016)	Portuguese	Brazil	1	Nodules biomass	Furrow	Field	japonicum	Azospirillum	brasilense	CV	13.7	13.66	4	number	30.57	30.57
14	(Braccini et al., 2016)	Portuguese	Brazil	1	Shoot N content	Seed	Field	japonicum	Azospirillum	brasilense	CV	4.52	4.92	4	%	8.56	8.56
14	(Braccini et al., 2016)	Portuguese	Brazil	1	Shoot N content	Seed	Field	japonicum	Azospirillum	brasilense	CV	4.6	4.92	4	%	8.56	8.56
14	(Braccini et al., 2016)	Portuguese	Brazil	1	Shoot N content	Furrow	Field	japonicum	Azospirillum	brasilense	CV	4	4.33	4	%	8.56	8.56
14	(Braccini et al., 2016)	Portuguese	Brazil	1	Shoot N content	Furrow	Field	japonicum	Azospirillum	brasilense	CV	4.76	4.33	4	%	8.56	8.56
14	(Braccini et al., 2016)	Portuguese	Brazil	1	Shoot N content	Furrow	Field	japonicum	Azospirillum	brasilense	CV	4.23	4.33	4	%	8.56	8.56
14	(Braccini et al., 2016)	Portuguese	Brazil	1	Shoot N content	Furrow	Field	japonicum	Azospirillum	brasilense	CV	4.16	4.33	4	%	8.56	8.56
14	(Braccini et al., 2016)	Portuguese	Brazil	1	Shoot biomass	Seed	Field	japonicum	Azospirillum	brasilense	CV	15.36	19.66	4	g	22.67	22.67
14	(Braccini et al., 2016)	Portuguese	Brazil	1	Shoot biomass	Seed	Field	japonicum	Azospirillum	brasilense	CV	13.98	19.66	4	g	22.67	22.67
14	(Braccini et al., 2016)	Portuguese	Brazil	1	Shoot biomass	Furrow	Field	japonicum	Azospirillum	brasilense	CV	14.27	13.23	4	g	22.67	22.67
14	(Braccini et al., 2016)	Portuguese	Brazil	1	Shoot biomass	Furrow	Field	japonicum	Azospirillum	brasilense	CV	16.39	13.23	4	g	22.67	22.67
14	(Braccini et al., 2016)	Portuguese	Brazil	1	Shoot biomass	Furrow	Field	japonicum	Azospirillum	brasilense	CV	13.11	13.23	4	g	22.67	22.67
14	(Braccini et al., 2016)	Portuguese	Brazil	1	Shoot biomass	Furrow	Field	japonicum	Azospirillum	brasilense	CV	11.26	13.23	4	g	22.67	22.67
14	(Braccini et al., 2016)	Portuguese	Brazil	1	Grain yield	Seed	Field	japonicum	Azospirillum	brasilense	CV	2653.97	3300.36	4	kg há	7.49	7.49
14	(Braccini et al., 2016)	Portuguese	Brazil	1	Grain yield	Seed	Field	japonicum	Azospirillum	brasilense	CV	3473.3	3300.36	4	kg há	7.49	7.49
14	(Braccini et al., 2016)	Portuguese	Brazil	1	Grain yield	Furrow	Field	japonicum	Azospirillum	brasilense	CV	2548.29	2730.44	4	kg há	7.49	7.49
14	(Braccini et al., 2016)	Portuguese	Brazil	1	Grain yield	Furrow	Field	japonicum	Azospirillum	brasilense	CV	3346.9	2730.44	4	kg há	7.49	7.49
14	(Braccini et al., 2016)	Portuguese	Brazil	1	Grain yield	Furrow	Field	japonicum	Azospirillum	brasilense	CV	2721.41	2730.44	4	kg há	7.49	7.49
14	(Braccini et al., 2016)	Portuguese	Brazil	1	Grain yield	Furrow	Field	japonicum	Azospirillum	brasilense	CV	2652.25	2730.44	4	kg há	7.49	7.49
15	(Bulegon et al., 2016)	Portuguese	Brazil	1	Shoot biomass	Seed	Field	japonicum	Azospirillum	brasilense	CV	12.763	9.141	4	g	18.12	18.12
15	(Bulegon et al., 2016)	Portuguese	Brazil	1	Shoot biomass	Seed	Field	japonicum	Azospirillum	brasilense	CV	7.207	9.083	4	g	18.12	18.12
15	(Bulegon et al., 2016)	Portuguese	Brazil	1	Shoot N content	Seed	Field	japonicum	Azospirillum	brasilense	CV	3.81	3.09	4	%	20.56	20.56
15	(Bulegon et al., 2016)	Portuguese	Brazil	1	Shoot N content	Seed	Field	japonicum	Azospirillum	brasilense	CV	3.339	3.425	4	%	20.56	20.56
15	(Bulegon et al., 2016)	Portuguese	Brazil	1	Grain yield	Seed	Field	japonicum	Azospirillum	brasilense	CV	3.138	2.272	4	kg há	22.68	22.68
15	(Bulegon et al., 2016)	Portuguese	Brazil	1	Grain yield	Seed	Field	japonicum	Azospirillum	brasilense	CV	2.584	3.919	4	kg há	22.68	22.68
16	(Galal, 1997)	English	Egypt	2	Shoot biomass	Seed	Pot	japonicum	Azospirillum	brasilense	CV	3.57	3.3	4	g	8.01	8.01
16	(Galal, 1997)	English	Egypt	2	Shoot biomass	Seed	Pot	japonicum	Azospirillum	brasilense	CV	3.63	3.26	4	g	5.76	5.76
16	(Galal, 1997)	English	Egypt	2	Root biomass	Seed	Pot	japonicum	Azospirillum	brasilense	CV	0.87	0.84	4	g	8.32	8.32
16	(Galal, 1997)	English	Egypt	2	Root biomass	Seed	Pot	japonicum	Azospirillum	brasilense	CV	0.8	0.7	4	g	10.1	10.1
16	(Galal, 1997)	English	Egypt	2	Shoot N content	Seed	Pot	japonicum	Azospirillum	brasilense	CV	126	104.9	4	%	5.99	5.99
16	(Galal, 1997)	English	Egypt	2	Shoot N content	Seed	Pot	japonicum	Azospirillum	brasilense	CV	138.3	106.3	4	%	8.1	8.1
17	(Galindo et al., 2017)	English	Brazil	1	Shoot N content	Seedling	Field	japonicum + elkanii	Azospirillum	brasilense	CV	49	48.65	4	g kg	4.34	4.34
17	(Galindo et al., 2017)	English	Brazil	1	Grain yield	Seedling	Field	japonicum + elkanii	Azospirillum	brasilense	CV	5335	5550	4	kg há	7.27	7.27
18	(Hungria, Marco & Ricardo, 2015)	English	Brazil	4	Number of nodules	Seed	Field	japonicum + diazoefficiens	Azospirillum	brasilense	CV	0.8	1.7	4	number	77.8	77.8
18	(Hungria, Marco & Ricardo, 2015)	English	Brazil	4	Number of nodules	Seed	Field	japonicum + diazoefficiens	Azospirillum	brasilense	CV	0.4	1.7	4	number	77.8	77.8
18	(Hungria, Marco & Ricardo, 2015)	English	Brazil	4	Number of nodules	Seed	Field	japonicum + diazoefficiens	Azospirillum	brasilense	CV	1.4	1.1	4	number	85.4	85.4
18	(Hungria, Marco & Ricardo, 2015)	English	Brazil	4	Number of nodules	Seed	Field	japonicum + diazoefficiens	Azospirillum	brasilense	CV	1.1	1.1	4	number	85.4	85.4
18	(Hungria, Marco & Ricardo, 2015)	English	Brazil	4	Number of nodules	Seed	Field	japonicum + diazoefficiens	Azospirillum	brasilense	CV	8.6	15.7	4	number	80.8	80.8
18	(Hungria, Marco & Ricardo, 2015)	English	Brazil	4	Number of nodules	Seed	Field	japonicum + diazoefficiens	Azospirillum	brasilense	CV	12.1	15.7	4	number	80.8	80.8
18	(Hungria, Marco & Ricardo, 2015)	English	Brazil	4	Nodules biomass	Seed	Field	japonicum + diazoefficiens	Azospirillum	brasilense	CV	17	21	4	mg	85	85
18	(Hungria, Marco & Ricardo, 2015)	English	Brazil	4	Nodules biomass	Seed	Field	japonicum + diazoefficiens	Azospirillum	brasilense	CV	8	21	4	mg	85	85
18	(Hungria, Marco & Ricardo, 2015)	English	Brazil	4	Nodules biomass	Seed	Field	japonicum + diazoefficiens	Azospirillum	brasilense	CV	7	13.6	4	mg	110.3	110.3
18	(Hungria, Marco & Ricardo, 2015)	English	Brazil	4	Nodules biomass	Seed	Field	japonicum + diazoefficiens	Azospirillum	brasilense	CV	6.3	13.6	4	mg	110.3	110.3
18	(Hungria, Marco & Ricardo, 2015)	English	Brazil	4	Nodules biomass	Seed	Field	japonicum + diazoefficiens	Azospirillum	brasilense	CV	35.5	57.2	4	mg	69	69
18	(Hungria, Marco & Ricardo, 2015)	English	Brazil	4	Nodules biomass	Seed	Field	japonicum + diazoefficiens	Azospirillum	brasilense	CV	53.3	57.2	4	mg	69	69
18	(Hungria, Marco & Ricardo, 2015)	English	Brazil	4	Nodules biomass	Seed	Field	japonicum + diazoefficiens	Azospirillum	brasilense	CV	53.2	51.7	4	mg	41.2	41.2
18	(Hungria, Marco & Ricardo, 2015)	English	Brazil	4	Nodules biomass	Seed	Field	japonicum + diazoefficiens	Azospirillum	brasilense	CV	53.2	51.7	4	mg	41.2	41.2
18	(Hungria, Marco & Ricardo, 2015)	English	Brazil	4	Shoot biomass	Seed	Field	japonicum + diazoefficiens	Azospirillum	brasilense	CV	6.2	6.6	4	g	24.3	24.3
18	(Hungria, Marco & Ricardo, 2015)	English	Brazil	4	Shoot biomass	Seed	Field	japonicum + diazoefficiens	Azospirillum	brasilense	CV	6	6.6	4	g	24.3	24.3
18	(Hungria, Marco & Ricardo, 2015)	English	Brazil	4	Shoot biomass	Seed	Field	japonicum + diazoefficiens	Azospirillum	brasilense	CV	7	8.1	4	g	38.3	38.3
18	(Hungria, Marco & Ricardo, 2015)	English	Brazil	4	Shoot biomass	Seed	Field	japonicum + diazoefficiens	Azospirillum	brasilense	CV	6.3	8.1	4	g	38.3	38.3
18	(Hungria, Marco & Ricardo, 2015)	English	Brazil	4	Shoot biomass	Seed	Field	japonicum + diazoefficiens	Azospirillum	brasilense	CV	4.1	4.9	4	g	34.4	34.4
18	(Hungria, Marco & Ricardo, 2015)	English	Brazil	4	Shoot biomass	Seed	Field	japonicum + diazoefficiens	Azospirillum	brasilense	CV	3.8	4.9	4	g	34.4	34.4
18	(Hungria, Marco & Ricardo, 2015)	English	Brazil	4	Shoot biomass	Seed	Field	japonicum + diazoefficiens	Azospirillum	brasilense	CV	0.7	1	4	g	127.2	127.2
18	(Hungria, Marco & Ricardo, 2015)	English	Brazil	4	Shoot biomass	Seed	Field	japonicum + diazoefficiens	Azospirillum	brasilense	CV	0.7	1	4	g	127.2	127.2
18	(Hungria, Marco & Ricardo, 2015)	English	Brazil	4	Shoot N content	Seed	Field	japonicum + diazoefficiens	Azospirillum	brasilense	CV	215	191	4	mg	26.2	26.2
18	(Hungria, Marco & Ricardo, 2015)	English	Brazil	4	Shoot N content	Seed	Field	japonicum + diazoefficiens	Azospirillum	brasilense	CV	188	191	4	mg	26.2	26.2
18	(Hungria, Marco & Ricardo, 2015)	English	Brazil	4	Shoot N content	Seed	Field	japonicum + diazoefficiens	Azospirillum	brasilense	CV	159	182	4	mg	43.7	43.7
18	(Hungria, Marco & Ricardo, 2015)	English	Brazil	4	Shoot N content	Seed	Field	japonicum + diazoefficiens	Azospirillum	brasilense	CV	164	182	4	mg	43.7	43.7
18	(Hungria, Marco & Ricardo, 2015)	English	Brazil	4	Shoot N content	Seed	Field	japonicum + diazoefficiens	Azospirillum	brasilense	CV	71.3	73.9	4	mg	37.3	37.3
18	(Hungria, Marco & Ricardo, 2015)	English	Brazil	4	Shoot N content	Seed	Field	japonicum + diazoefficiens	Azospirillum	brasilense	CV	56.1	73.9	4	mg	37.3	37.3
18	(Hungria, Marco & Ricardo, 2015)	English	Brazil	4	Shoot N content	Seed	Field	japonicum + diazoefficiens	Azospirillum	brasilense	CV	22.7	30.9	4	mg	137.1	137.1
18	(Hungria, Marco & Ricardo, 2015)	English	Brazil	4	Shoot N content	Seed	Field	japonicum + diazoefficiens	Azospirillum	brasilense	CV	22.7	30.9	4	mg	137.1	137.1
18	(Hungria, Marco & Ricardo, 2015)	English	Brazil	4	Grain yield	Seed	Field	japonicum + diazoefficiens	Azospirillum	brasilense	CV	2655	2842	4	kg há	10.6	10.6
18	(Hungria, Marco & Ricardo, 2015)	English	Brazil	4	Grain yield	Seed	Field	japonicum + diazoefficiens	Azospirillum	brasilense	CV	2532	2842	4	kg há	10.6	10.6
18	(Hungria, Marco & Ricardo, 2015)	English	Brazil	4	Grain yield	Seed	Field	japonicum + diazoefficiens	Azospirillum	brasilense	CV	2792	2563	4	kg há	3333	12.9
18	(Hungria, Marco & Ricardo, 2015)	English	Brazil	4	Grain yield	Seed	Field	japonicum + diazoefficiens	Azospirillum	brasilense	CV	2767	2563	4	kg há	12.9	12.9
18	(Hungria, Marco & Ricardo, 2015)	English	Brazil	4	Grain yield	Seed	Field	japonicum + diazoefficiens	Azospirillum	brasilense	CV	1844	1741	4	kg há	19.1	19.1
18	(Hungria, Marco & Ricardo, 2015)	English	Brazil	4	Grain yield	Seed	Field	japonicum + diazoefficiens	Azospirillum	brasilense	CV	2088	1741	4	kg há	19.1	19.1
19	(Nishijima, Evans & Vesper, 1988)	English	USA	1	Number of nodules	Seed	Pot	japonicum	Pseudomonas	fluorescens	SE	1.8	1.1	4	number	0.2	0.1
19	(Nishijima, Evans & Vesper, 1988)	English	USA	1	Number of nodules	Seed	Pot	japonicum	Pseudomonas	fluorescens	SE	2.7	1.1	4	number	0.2	0.1
19	(Nishijima, Evans & Vesper, 1988)	English	USA	1	Number of nodules	Seed	Pot	japonicum	Pseudomonas	fluorescens	SE	2.5	1.3	4	number	0.3	0.2
19	(Nishijima, Evans & Vesper, 1988)	English	USA	1	Number of nodules	Seed	Pot	japonicum	Pseudomonas	fluorescens	SE	2.3	1.3	4	number	0.3	0.2
19	(Nishijima, Evans & Vesper, 1988)	English	USA	1	Number of nodules	Seed	Pot	japonicum	Pseudomonas	fluorescens	SE	0.9	0.7	4	number	0.1	0.1
19	(Nishijima, Evans & Vesper, 1988)	English	USA	1	Number of nodules	Seed	Pot	japonicum	Pseudomonas	fluorescens	SE	1.3	0.7	4	number	0.2	0.1
19	(Nishijima, Evans & Vesper, 1988)	English	USA	1	Number of nodules	Seed	Pot	japonicum	Pseudomonas	fluorescens	SE	1.8	1.1	4	number	0.4	0.1
19	(Nishijima, Evans & Vesper, 1988)	English	USA	1	Number of nodules	Seed	Pot	japonicum	Pseudomonas	fluorescens	SE	2	1.1	4	number	0.2	0.1
19	(Nishijima, Evans & Vesper, 1988)	English	USA	1	Number of nodules	Seed	Pot	japonicum	Pseudomonas	fluorescens	SE	1	1.3	4	number	1	0.2
19	(Nishijima, Evans & Vesper, 1988)	English	USA	1	Number of nodules	Seed	Pot	japonicum	Pseudomonas	fluorescens	SE	2.4	1.2	4	number	0.3	0.2
20	(Pan, Vessey & Smith, 2002)	English	Canada	2	Number of nodules	Seed	Field	japonicum	Serratia	proteamaculans	CV	35.8	33.7	3	number	10.98	10.98
20	(Pan, Vessey & Smith, 2002)	English	Canada	2	Number of nodules	Seed	Field	japonicum	Serratia	proteamaculans	CV	34.6	37.8	3	number	10.98	10.98
20	(Pan, Vessey & Smith, 2002)	English	Canada	2	Number of nodules	Seed	Field	japonicum	Serratia	proteamaculans	CV	34.2	35.2	3	number	9	9
20	(Pan, Vessey & Smith, 2002)	English	Canada	2	Number of nodules	Seed	Field	japonicum	Serratia	proteamaculans	CV	35.4	36.2	3	number	9	9
20	(Pan, Vessey & Smith, 2002)	English	Canada	2	Number of nodules	Seed	Field	japonicum	Serratia	proteamaculans	CV	8.8	9.8	3	number	10.6	10.6
20	(Pan, Vessey & Smith, 2002)	English	Canada	2	Number of nodules	Seed	Field	japonicum	Serratia	proteamaculans	CV	8.6	14.9	3	number	10.6	10.6
20	(Pan, Vessey & Smith, 2002)	English	Canada	2	Number of nodules	Seed	Field	japonicum	Serratia	proteamaculans	CV	7.4	7.6	3	number	18	18
20	(Pan, Vessey & Smith, 2002)	English	Canada	2	Number of nodules	Seed	Field	japonicum	Serratia	proteamaculans	CV	12.4	9.8	3	number	18	18
20	(Pan, Vessey & Smith, 2002)	English	Canada	2	Number of nodules	Seed	Field	japonicum	Serratia	liquefaciens	CV	39.7	36.2	3	number	10.98	10.98
20	(Pan, Vessey & Smith, 2002)	English	Canada	2	Number of nodules	Seed	Field	japonicum	Serratia	liquefaciens	CV	37.6	33.7	3	number	10.98	10.98
20	(Pan, Vessey & Smith, 2002)	English	Canada	2	Number of nodules	Seed	Field	japonicum	Serratia	liquefaciens	CV	39.4	37.8	3	number	9	9
20	(Pan, Vessey & Smith, 2002)	English	Canada	2	Number of nodules	Seed	Field	japonicum	Serratia	liquefaciens	CV	32.7	35.2	3	number	9	9
20	(Pan, Vessey & Smith, 2002)	English	Canada	2	Number of nodules	Seed	Field	japonicum	Serratia	liquefaciens	CV	9.6	9.8	3	number	10.98	10.98
20	(Pan, Vessey & Smith, 2002)	English	Canada	2	Number of nodules	Seed	Field	japonicum	Serratia	liquefaciens	CV	9.1	14.9	3	number	10.98	10.98
20	(Pan, Vessey & Smith, 2002)	English	Canada	2	Number of nodules	Seed	Field	japonicum	Serratia	liquefaciens	CV	8.9	7.6	3	number	9	9
20	(Pan, Vessey & Smith, 2002)	English	Canada	2	Number of nodules	Seed	Field	japonicum	Serratia	liquefaciens	CV	8.9	9.8	3	number	9	9
20	(Pan, Vessey & Smith, 2002)	English	Canada	2	Number of nodules	Seed	Field	japonicum	Serratia	proteamaculans	CV	62.2	57.8	3	number	8.71	8.71
20	(Pan, Vessey & Smith, 2002)	English	Canada	2	Number of nodules	Seed	Field	japonicum	Serratia	proteamaculans	CV	58.4	62.7	3	number	8.71	8.71
20	(Pan, Vessey & Smith, 2002)	English	Canada	2	Number of nodules	Seed	Field	japonicum	Serratia	proteamaculans	CV	56.2	58.9	3	number	16.5	16.5
20	(Pan, Vessey & Smith, 2002)	English	Canada	2	Number of nodules	Seed	Field	japonicum	Serratia	proteamaculans	CV	67.6	66.9	3	number	16.5	16.5
20	(Pan, Vessey & Smith, 2002)	English	Canada	2	Number of nodules	Seed	Field	japonicum	Serratia	proteamaculans	CV	21.7	20.3	3	number	16.73	16.73
20	(Pan, Vessey & Smith, 2002)	English	Canada	2	Number of nodules	Seed	Field	japonicum	Serratia	proteamaculans	CV	22.8	29.6	3	number	16.73	16.73
20	(Pan, Vessey & Smith, 2002)	English	Canada	2	Number of nodules	Seed	Field	japonicum	Serratia	proteamaculans	CV	26.4	19.6	3	number	16.21	16.21
20	(Pan, Vessey & Smith, 2002)	English	Canada	2	Number of nodules	Seed	Field	japonicum	Serratia	proteamaculans	CV	33.8	22.2	3	number	16.21	16.21
20	(Pan, Vessey & Smith, 2002)	English	Canada	2	Number of nodules	Seed	Field	japonicum	Serratia	liquefaciens	CV	57.4	57.8	3	number	8.71	8.71
20	(Pan, Vessey & Smith, 2002)	English	Canada	2	Number of nodules	Seed	Field	japonicum	Serratia	liquefaciens	CV	63.2	62.7	3	number	8.71	8.71
20	(Pan, Vessey & Smith, 2002)	English	Canada	2	Number of nodules	Seed	Field	japonicum	Serratia	liquefaciens	CV	60.2	58.9	3	number	16.5	16.5
20	(Pan, Vessey & Smith, 2002)	English	Canada	2	Number of nodules	Seed	Field	japonicum	Serratia	liquefaciens	CV	59.2	66.9	3	number	16.5	16.5
20	(Pan, Vessey & Smith, 2002)	English	Canada	2	Number of nodules	Seed	Field	japonicum	Serratia	liquefaciens	CV	21.8	20.3	3	number	16.73	16.73
20	(Pan, Vessey & Smith, 2002)	English	Canada	2	Number of nodules	Seed	Field	japonicum	Serratia	liquefaciens	CV	20.2	29.6	3	number	16.73	16.73
20	(Pan, Vessey & Smith, 2002)	English	Canada	2	Number of nodules	Seed	Field	japonicum	Serratia	liquefaciens	CV	25.1	19.6	3	number	16.21	16.21
20	(Pan, Vessey & Smith, 2002)	English	Canada	2	Number of nodules	Seed	Field	japonicum	Serratia	liquefaciens	CV	23.8	22.2	3	number	16.21	16.21
20	(Pan, Vessey & Smith, 2002)	English	Canada	2	Nodules biomass	Seed	Field	japonicum	Serratia	proteamaculans	CV	32.4	33.7	3	number	23.15	23.15
20	(Pan, Vessey & Smith, 2002)	English	Canada	2	Nodules biomass	Seed	Field	japonicum	Serratia	proteamaculans	CV	34.9	47.1	3	number	23.15	23.15
20	(Pan, Vessey & Smith, 2002)	English	Canada	2	Nodules biomass	Seed	Field	japonicum	Serratia	proteamaculans	CV	34.8	35.6	3	number	13.59	13.59
20	(Pan, Vessey & Smith, 2002)	English	Canada	2	Nodules biomass	Seed	Field	japonicum	Serratia	proteamaculans	CV	38.6	35.3	3	number	13.59	13.59
20	(Pan, Vessey & Smith, 2002)	English	Canada	2	Nodules biomass	Seed	Field	japonicum	Serratia	proteamaculans	CV	8	10.5	3	number	11.1	11.1
20	(Pan, Vessey & Smith, 2002)	English	Canada	2	Nodules biomass	Seed	Field	japonicum	Serratia	proteamaculans	CV	9	14.9	3	number	11.1	11.1
20	(Pan, Vessey & Smith, 2002)	English	Canada	2	Nodules biomass	Seed	Field	japonicum	Serratia	proteamaculans	CV	7.3	7.9	3	number	21.5	21.5
20	(Pan, Vessey & Smith, 2002)	English	Canada	2	Nodules biomass	Seed	Field	japonicum	Serratia	proteamaculans	CV	11.5	8.6	3	number	21.5	21.5
20	(Pan, Vessey & Smith, 2002)	English	Canada	2	Nodules biomass	Seed	Field	japonicum	Serratia	liquefaciens	CV	37.6	33.7	3	number	23.15	23.15
20	(Pan, Vessey & Smith, 2002)	English	Canada	2	Nodules biomass	Seed	Field	japonicum	Serratia	liquefaciens	CV	39.4	47.1	3	number	23.15	23.15
20	(Pan, Vessey & Smith, 2002)	English	Canada	2	Nodules biomass	Seed	Field	japonicum	Serratia	liquefaciens	CV	32.7	35.6	3	number	13.59	13.59
20	(Pan, Vessey & Smith, 2002)	English	Canada	2	Nodules biomass	Seed	Field	japonicum	Serratia	liquefaciens	CV	39.7	35.3	3	number	13.59	13.59
20	(Pan, Vessey & Smith, 2002)	English	Canada	2	Nodules biomass	Seed	Field	japonicum	Serratia	liquefaciens	CV	9.6	10.5	3	number	11.1	11.1
20	(Pan, Vessey & Smith, 2002)	English	Canada	2	Nodules biomass	Seed	Field	japonicum	Serratia	liquefaciens	CV	9.1	14.9	3	number	11.1	11.1
20	(Pan, Vessey & Smith, 2002)	English	Canada	2	Nodules biomass	Seed	Field	japonicum	Serratia	liquefaciens	CV	8.9	7.9	3	number	21.5	21.5
20	(Pan, Vessey & Smith, 2002)	English	Canada	2	Nodules biomass	Seed	Field	japonicum	Serratia	liquefaciens	CV	8.9	8.6	3	number	21.5	21.5
20	(Pan, Vessey & Smith, 2002)	English	Canada	2	Nodules biomass	Seed	Field	japonicum	Serratia	proteamaculans	CV	169.6	182.5	3	number	10.61	10.61
20	(Pan, Vessey & Smith, 2002)	English	Canada	2	Nodules biomass	Seed	Field	japonicum	Serratia	proteamaculans	CV	187.2	207.5	3	number	10.61	10.61
20	(Pan, Vessey & Smith, 2002)	English	Canada	2	Nodules biomass	Seed	Field	japonicum	Serratia	proteamaculans	CV	150.3	167.9	3	number	13.55	13.55
20	(Pan, Vessey & Smith, 2002)	English	Canada	2	Nodules biomass	Seed	Field	japonicum	Serratia	proteamaculans	CV	174.1	180.7	3	number	13.55	13.55
20	(Pan, Vessey & Smith, 2002)	English	Canada	2	Nodules biomass	Seed	Field	japonicum	Serratia	proteamaculans	CV	128.5	120.3	3	number	17.21	17.21
20	(Pan, Vessey & Smith, 2002)	English	Canada	2	Nodules biomass	Seed	Field	japonicum	Serratia	proteamaculans	CV	165	181.5	3	number	17.21	17.21
20	(Pan, Vessey & Smith, 2002)	English	Canada	2	Nodules biomass	Seed	Field	japonicum	Serratia	proteamaculans	CV	164.5	153.5	3	number	5.73	5.73
20	(Pan, Vessey & Smith, 2002)	English	Canada	2	Nodules biomass	Seed	Field	japonicum	Serratia	proteamaculans	CV	179.5	163	3	number	5.73	5.73
20	(Pan, Vessey & Smith, 2002)	English	Canada	2	Nodules biomass	Seed	Field	japonicum	Serratia	liquefaciens	CV	167.6	182.5	3	number	10.61	10.61
20	(Pan, Vessey & Smith, 2002)	English	Canada	2	Nodules biomass	Seed	Field	japonicum	Serratia	liquefaciens	CV	167.6	207.5	3	number	10.61	10.61
20	(Pan, Vessey & Smith, 2002)	English	Canada	2	Nodules biomass	Seed	Field	japonicum	Serratia	liquefaciens	CV	167	167.9	3	number	13.55	13.55
20	(Pan, Vessey & Smith, 2002)	English	Canada	2	Nodules biomass	Seed	Field	japonicum	Serratia	liquefaciens	CV	156	180.7	3	number	13.55	13.55
20	(Pan, Vessey & Smith, 2002)	English	Canada	2	Nodules biomass	Seed	Field	japonicum	Serratia	liquefaciens	CV	132	120.3	3	number	17.21	17.21
20	(Pan, Vessey & Smith, 2002)	English	Canada	2	Nodules biomass	Seed	Field	japonicum	Serratia	liquefaciens	CV	129.8	181.5	3	number	17.21	17.21
20	(Pan, Vessey & Smith, 2002)	English	Canada	2	Nodules biomass	Seed	Field	japonicum	Serratia	liquefaciens	CV	156	153.5	3	number	5.73	5.73
20	(Pan, Vessey & Smith, 2002)	English	Canada	2	Nodules biomass	Seed	Field	japonicum	Serratia	liquefaciens	CV	163.8	163	3	number	5.73	5.73
20	(Pan, Vessey & Smith, 2002)	English	Canada	2	Shoot biomass	Seed	Field	japonicum	Serratia	proteamaculans	CV	21.3	18.8	3	g	7.85	7.85
20	(Pan, Vessey & Smith, 2002)	English	Canada	2	Shoot biomass	Seed	Field	japonicum	Serratia	proteamaculans	CV	23.3	24.5	3	g	7.85	7.85
20	(Pan, Vessey & Smith, 2002)	English	Canada	2	Shoot biomass	Seed	Field	japonicum	Serratia	proteamaculans	CV	23.2	21	3	g	8.59	8.59
20	(Pan, Vessey & Smith, 2002)	English	Canada	2	Shoot biomass	Seed	Field	japonicum	Serratia	proteamaculans	CV	9.2	8.4	3	g	8.48	8.48
20	(Pan, Vessey & Smith, 2002)	English	Canada	2	Shoot biomass	Seed	Field	japonicum	Serratia	liquefaciens	CV	20.9	18.8	3	g	7.85	7.85
20	(Pan, Vessey & Smith, 2002)	English	Canada	2	Shoot biomass	Seed	Field	japonicum	Serratia	liquefaciens	CV	22.3	24.5	3	g	7.85	7.85
20	(Pan, Vessey & Smith, 2002)	English	Canada	2	Shoot biomass	Seed	Field	japonicum	Serratia	liquefaciens	CV	22.2	21	3	g	8.59	8.59
20	(Pan, Vessey & Smith, 2002)	English	Canada	2	Shoot biomass	Seed	Field	japonicum	Serratia	liquefaciens	CV	22.5	21.5	3	g	8.59	8.59
20	(Pan, Vessey & Smith, 2002)	English	Canada	2	Shoot biomass	Seed	Field	japonicum	Serratia	liquefaciens	CV	8.5	7.9	3	g	10.12	10.12
20	(Pan, Vessey & Smith, 2002)	English	Canada	2	Shoot biomass	Seed	Field	japonicum	Serratia	liquefaciens	CV	8.8	9.2	3	g	10.12	10.12
20	(Pan, Vessey & Smith, 2002)	English	Canada	2	Shoot biomass	Seed	Field	japonicum	Serratia	liquefaciens	CV	8.7	8.3	3	g	8.48	8.48
20	(Pan, Vessey & Smith, 2002)	English	Canada	2	Shoot biomass	Seed	Field	japonicum	Serratia	liquefaciens	CV	9	8.4	3	g	8.48	8.48
20	(Pan, Vessey & Smith, 2002)	English	Canada	2	Root biomass	Seed	Field	japonicum	Serratia	proteamaculans	CV	1.4	1.1	3	g	7.27	7.27
20	(Pan, Vessey & Smith, 2002)	English	Canada	2	Root biomass	Seed	Field	japonicum	Serratia	proteamaculans	CV	1.3	1.3	3	g	7.27	7.27
20	(Pan, Vessey & Smith, 2002)	English	Canada	2	Root biomass	Seed	Field	japonicum	Serratia	proteamaculans	CV	1.2	1.2	3	g	8.05	8.05
20	(Pan, Vessey & Smith, 2002)	English	Canada	2	Root biomass	Seed	Field	japonicum	Serratia	proteamaculans	CV	1.3	1.3	3	g	8.05	8.05
20	(Pan, Vessey & Smith, 2002)	English	Canada	2	Root biomass	Seed	Field	japonicum	Serratia	proteamaculans	CV	1.6	1.4	3	g	5.56	5.56
20	(Pan, Vessey & Smith, 2002)	English	Canada	2	Root biomass	Seed	Field	japonicum	Serratia	proteamaculans	CV	1.5	1.6	3	g	5.56	5.56
20	(Pan, Vessey & Smith, 2002)	English	Canada	2	Root biomass	Seed	Field	japonicum	Serratia	proteamaculans	CV	1.4	1.4	3	g	8.65	8.65
20	(Pan, Vessey & Smith, 2002)	English	Canada	2	Root biomass	Seed	Field	japonicum	Serratia	proteamaculans	CV	1.4	1.4	3	g	8.65	8.65
20	(Pan, Vessey & Smith, 2002)	English	Canada	2	Root biomass	Seed	Field	japonicum	Serratia	liquefaciens	CV	1.2	1.1	3	g	7.27	7.27
20	(Pan, Vessey & Smith, 2002)	English	Canada	2	Root biomass	Seed	Field	japonicum	Serratia	liquefaciens	CV	1.3	1.3	3	g	7.27	7.27
20	(Pan, Vessey & Smith, 2002)	English	Canada	2	Root biomass	Seed	Field	japonicum	Serratia	liquefaciens	CV	1.3	1.2	3	g	8.05	8.05
20	(Pan, Vessey & Smith, 2002)	English	Canada	2	Root biomass	Seed	Field	japonicum	Serratia	liquefaciens	CV	1.2	1.3	3	g	8.05	8.05
20	(Pan, Vessey & Smith, 2002)	English	Canada	2	Root biomass	Seed	Field	japonicum	Serratia	liquefaciens	CV	1.5	1.4	3	g	5.56	5.56
20	(Pan, Vessey & Smith, 2002)	English	Canada	2	Root biomass	Seed	Field	japonicum	Serratia	liquefaciens	CV	1.6	1.6	3	g	5.56	5.56
20	(Pan, Vessey & Smith, 2002)	English	Canada	2	Root biomass	Seed	Field	japonicum	Serratia	liquefaciens	CV	1.3	1.4	3	g	8.65	8.65
20	(Pan, Vessey & Smith, 2002)	English	Canada	2	Root biomass	Seed	Field	japonicum	Serratia	liquefaciens	CV	1.4	1.4	3	g	8.65	8.65
20	(Pan, Vessey & Smith, 2002)	English	Canada	2	Shoot N content	Seed	Field	japonicum	Serratia	proteamaculans	CV	518.9	544.2	3	mg	15.25	15.25
20	(Pan, Vessey & Smith, 2002)	English	Canada	2	Shoot N content	Seed	Field	japonicum	Serratia	proteamaculans	CV	584.1	627.9	3	mg	15.25	15.25
20	(Pan, Vessey & Smith, 2002)	English	Canada	2	Shoot N content	Seed	Field	japonicum	Serratia	proteamaculans	CV	27	27	3	%	8.67	8.67
20	(Pan, Vessey & Smith, 2002)	English	Canada	2	Shoot N content	Seed	Field	japonicum	Serratia	proteamaculans	CV	28	26	3	%	8.67	8.67
20	(Pan, Vessey & Smith, 2002)	English	Canada	2	Shoot N content	Seed	Field	japonicum	Serratia	liquefaciens	CV	564.1	544.2	3	mg	15.25	15.25
20	(Pan, Vessey & Smith, 2002)	English	Canada	2	Shoot N content	Seed	Field	japonicum	Serratia	liquefaciens	CV	527.5	627.9	3	mg	15.25	15.25
20	(Pan, Vessey & Smith, 2002)	English	Canada	2	Shoot N content	Seed	Field	japonicum	Serratia	liquefaciens	CV	27	27	3	%	8.67	8.67
20	(Pan, Vessey & Smith, 2002)	English	Canada	2	Shoot N content	Seed	Field	japonicum	Serratia	liquefaciens	CV	28	26	3	%	8.67	8.67
20	(Pan, Vessey & Smith, 2002)	English	Canada	2	Shoot N content	Seed	Field	japonicum	Serratia	proteamaculans	CV	35.8	38.3	3	mg	19.99	19.99
20	(Pan, Vessey & Smith, 2002)	English	Canada	2	Shoot N content	Seed	Field	japonicum	Serratia	proteamaculans	CV	38	48.8	3	mg	19.99	19.99
20	(Pan, Vessey & Smith, 2002)	English	Canada	2	Shoot N content	Seed	Field	japonicum	Serratia	proteamaculans	CV	43.1	40.5	3	mg	22.9	22.9
20	(Pan, Vessey & Smith, 2002)	English	Canada	2	Shoot N content	Seed	Field	japonicum	Serratia	proteamaculans	CV	50.6	39.5	3	mg	22.9	22.9
20	(Pan, Vessey & Smith, 2002)	English	Canada	2	Shoot N content	Seed	Field	japonicum	Serratia	liquefaciens	CV	32.4	38.3	3	mg	19.99	19.99
20	(Pan, Vessey & Smith, 2002)	English	Canada	2	Shoot N content	Seed	Field	japonicum	Serratia	liquefaciens	CV	43.4	48.8	3	mg	19.99	19.99
20	(Pan, Vessey & Smith, 2002)	English	Canada	2	Shoot N content	Seed	Field	japonicum	Serratia	liquefaciens	CV	46.7	40.5	3	mg	22.9	22.9
20	(Pan, Vessey & Smith, 2002)	English	Canada	2	Shoot N content	Seed	Field	japonicum	Serratia	liquefaciens	CV	42.6	39.5	3	mg	22.9	22.9
20	(Pan, Vessey & Smith, 2002)	English	Canada	2	Grain yield	Seed	Field	japonicum	Serratia	proteamaculans	CV	3324.3	3562	3	mg	8.32	8.32
20	(Pan, Vessey & Smith, 2002)	English	Canada	2	Grain yield	Seed	Field	japonicum	Serratia	proteamaculans	CV	3503	3349.3	3	mg	8.32	8.32
20	(Pan, Vessey & Smith, 2002)	English	Canada	2	Grain yield	Seed	Field	japonicum	Serratia	proteamaculans	CV	3086.8	3037.8	3	mg	8.18	8.18
20	(Pan, Vessey & Smith, 2002)	English	Canada	2	Grain yield	Seed	Field	japonicum	Serratia	proteamaculans	CV	2866.8	3289.8	3	mg	8.18	8.18
20	(Pan, Vessey & Smith, 2002)	English	Canada	2	Grain yield	Seed	Field	japonicum	Serratia	liquefaciens	CV	3295.3	3562	3	mg	8.32	8.32
20	(Pan, Vessey & Smith, 2002)	English	Canada	2	Grain yield	Seed	Field	japonicum	Serratia	liquefaciens	CV	3526.3	3349.3	3	mg	8.32	8.32
20	(Pan, Vessey & Smith, 2002)	English	Canada	2	Grain yield	Seed	Field	japonicum	Serratia	liquefaciens	CV	3077.3	3037.8	3	mg	8.18	8.18
20	(Pan, Vessey & Smith, 2002)	English	Canada	2	Grain yield	Seed	Field	japonicum	Serratia	liquefaciens	CV	2994.8	3289.8	3	mg	8.18	8.18
20	(Pan, Vessey & Smith, 2002)	English	Canada	2	Grain yield	Seed	Field	japonicum	Serratia	proteamaculans	CV	3663	3787.5	3	mg	6.83	6.83
20	(Pan, Vessey & Smith, 2002)	English	Canada	2	Grain yield	Seed	Field	japonicum	Serratia	proteamaculans	CV	4052.3	3737.6	3	mg	6.83	6.83
20	(Pan, Vessey & Smith, 2002)	English	Canada	2	Grain yield	Seed	Field	japonicum	Serratia	proteamaculans	CV	3360.6	3184.9	3	mg	5.7	5.7
20	(Pan, Vessey & Smith, 2002)	English	Canada	2	Grain yield	Seed	Field	japonicum	Serratia	proteamaculans	CV	3572.3	3342.9	3	mg	5.7	5.7
20	(Pan, Vessey & Smith, 2002)	English	Canada	2	Grain yield	Seed	Field	japonicum	Serratia	liquefaciens	CV	3709.5	3787.5	3	mg	6.83	6.83
20	(Pan, Vessey & Smith, 2002)	English	Canada	2	Grain yield	Seed	Field	japonicum	Serratia	liquefaciens	CV	3903.4	3737.6	3	mg	6.83	6.83
20	(Pan, Vessey & Smith, 2002)	English	Canada	2	Grain yield	Seed	Field	japonicum	Serratia	liquefaciens	CV	3368.5	3184.9	3	mg	5.7	5.7
20	(Pan, Vessey & Smith, 2002)	English	Canada	2	Grain yield	Seed	Field	japonicum	Serratia	liquefaciens	CV	3549.6	3342.9	3	mg	5.7	5.7
21	(Polonenko et al., 1987)	English	Canada	4	Number of nodules	Seed	Pot	japonicum	Pseudomonas	fluorescens	SE	21.8	22.7	6	number	2.3	2
21	(Polonenko et al., 1987)	English	Canada	4	Number of nodules	Seed	Pot	japonicum	Pseudomonas	putida	SE	20.8	22.7	6	number	2.5	2
21	(Polonenko et al., 1987)	English	Canada	4	Number of nodules	Seed	Pot	japonicum	Pseudomonas	putida	SE	20.8	22.7	6	number	1.4	2
21	(Polonenko et al., 1987)	English	Canada	4	Number of nodules	Seed	Pot	japonicum	Pseudomonas	putida	SE	18.8	22.7	6	number	1.6	2
21	(Polonenko et al., 1987)	English	Canada	4	Number of nodules	Seed	Pot	japonicum	Pseudomonas	fluorescens	SE	19.7	22.7	6	number	2	2
21	(Polonenko et al., 1987)	English	Canada	4	Number of nodules	Seed	Pot	japonicum	Pseudomonas	fluorescens	SE	20.3	22.7	6	number	1.7	2
21	(Polonenko et al., 1987)	English	Canada	4	Number of nodules	Seed	Pot	japonicum	Pseudomonas	fluorescens	SE	22.3	20.2	6	number	2.8	2.8
21	(Polonenko et al., 1987)	English	Canada	4	Number of nodules	Seed	Pot	japonicum	Pseudomonas	fluorescens	SE	14	20.2	6	number	1.5	2.8
21	(Polonenko et al., 1987)	English	Canada	4	Number of nodules	Seed	Pot	japonicum	Pseudomonas	putida	SE	18.7	20.2	6	number	2.5	2.8
21	(Polonenko et al., 1987)	English	Canada	4	Number of nodules	Seed	Pot	japonicum	Pseudomonas	fluorescens	SE	16.2	20.2	6	number	2.1	2.8
21	(Polonenko et al., 1987)	English	Canada	4	Number of nodules	Seed	Pot	japonicum	Pseudomonas	putida	SE	18	20.2	6	number	1.7	2.8
21	(Polonenko et al., 1987)	English	Canada	4	Number of nodules	Seed	Pot	japonicum	Pseudomonas	putida	SE	20.5	20.2	6	number	3	2.8
21	(Polonenko et al., 1987)	English	Canada	4	Number of nodules	Seed	Pot	japonicum	Pseudomonas	fluorescens	SE	40.2	26.5	6	number	3.8	3.8
21	(Polonenko et al., 1987)	English	Canada	4	Number of nodules	Seed	Pot	japonicum	Pseudomonas	fluorescens	SE	37.2	26.5	6	number	2.6	3.8
21	(Polonenko et al., 1987)	English	Canada	4	Number of nodules	Seed	Pot	japonicum	Pseudomonas	fluorescens	SE	42.8	26.5	6	number	3.7	3.8
21	(Polonenko et al., 1987)	English	Canada	4	Number of nodules	Seed	Pot	japonicum	Pseudomonas	putida	SE	31.5	26.5	6	number	3.1	3.8
21	(Polonenko et al., 1987)	English	Canada	4	Number of nodules	Seed	Pot	japonicum	Pseudomonas	putida	SE	36.5	26.5	6	number	3.7	3.8
21	(Polonenko et al., 1987)	English	Canada	4	Number of nodules	Seed	Pot	japonicum	Aeromonas	hydrophila	SE	50.7	26.5	6	number	3.3	3.8
21	(Polonenko et al., 1987)	English	Canada	4	Number of nodules	Seed	Pot	japonicum	Pseudomonas	fluorescens	SE	26.3	26.5	6	number	3.6	3.6
21	(Polonenko et al., 1987)	English	Canada	4	Number of nodules	Seed	Pot	japonicum	Pseudomonas	putida	SE	24.7	26.5	6	number	2.9	3.6
21	(Polonenko et al., 1987)	English	Canada	4	Number of nodules	Seed	Pot	japonicum	Pseudomonas	putida	SE	29	26.5	6	number	3.8	3.6
21	(Polonenko et al., 1987)	English	Canada	4	Number of nodules	Seed	Pot	japonicum	Pseudomonas	putida	SE	26.7	26.5	6	number	2.5	3.6
21	(Polonenko et al., 1987)	English	Canada	4	Number of nodules	Seed	Pot	japonicum	Pseudomonas	fluorescens	SE	29.7	26.5	6	number	3.3	3.6
21	(Polonenko et al., 1987)	English	Canada	4	Number of nodules	Seed	Pot	japonicum	Pseudomonas	fluorescens	SE	24.7	26.5	6	number	2.5	3.6
21	(Polonenko et al., 1987)	English	Canada	4	Number of nodules	Seed	Pot	japonicum	Pseudomonas	fluorescens	SE	29.2	20.3	6	number	2.6	1.8
21	(Polonenko et al., 1987)	English	Canada	4	Number of nodules	Seed	Pot	japonicum	Pseudomonas	fluorescens	SE	27	20.3	6	number	2.9	1.8
21	(Polonenko et al., 1987)	English	Canada	4	Number of nodules	Seed	Pot	japonicum	Pseudomonas	putida	SE	24.5	20.3	6	number	2.7	1.8
21	(Polonenko et al., 1987)	English	Canada	4	Number of nodules	Seed	Pot	japonicum	Pseudomonas	fluorescens	SE	31.7	20.3	6	number	2.5	1.8
21	(Polonenko et al., 1987)	English	Canada	4	Number of nodules	Seed	Pot	japonicum	Pseudomonas	putida	SE	28.8	20.3	6	number	3	1.8
21	(Polonenko et al., 1987)	English	Canada	4	Number of nodules	Seed	Pot	japonicum	Pseudomonas	putida	SE	29	20.3	6	number	1.7	1.8
21	(Polonenko et al., 1987)	English	Canada	4	Number of nodules	Seed	Pot	japonicum	Pseudomonas	fluorescens	SE	24.2	27.2	6	number	2.7	3.3
21	(Polonenko et al., 1987)	English	Canada	4	Number of nodules	Seed	Pot	japonicum	Pseudomonas	fluorescens	SE	21	27.2	6	number	3.6	3.3
21	(Polonenko et al., 1987)	English	Canada	4	Number of nodules	Seed	Pot	japonicum	Pseudomonas	fluorescens	SE	32.1	27.2	6	number	3.4	3.3
21	(Polonenko et al., 1987)	English	Canada	4	Number of nodules	Seed	Pot	japonicum	Pseudomonas	putida	SE	16.7	27.2	6	number	1.9	3.3
21	(Polonenko et al., 1987)	English	Canada	4	Number of nodules	Seed	Pot	japonicum	Pseudomonas	putida	SE	22.2	27.2	6	number	2.7	3.3
21	(Polonenko et al., 1987)	English	Canada	4	Number of nodules	Seed	Pot	japonicum	Aeromonas	hydrophila	SE	20.8	27.2	6	number	1.4	3.3
21	(Polonenko et al., 1987)	English	Canada	4	Number of nodules	Seed	Pot	japonicum	Pseudomonas	fluorescens	SE	10	7.7	6	number	2.5	1.8
21	(Polonenko et al., 1987)	English	Canada	4	Number of nodules	Seed	Pot	japonicum	Pseudomonas	putida	SE	20.3	7.7	6	number	2	1.8
21	(Polonenko et al., 1987)	English	Canada	4	Number of nodules	Seed	Pot	japonicum	Pseudomonas	putida	SE	8	7.7	6	number	2.4	1.8
21	(Polonenko et al., 1987)	English	Canada	4	Number of nodules	Seed	Pot	japonicum	Pseudomonas	putida	SE	10.8	7.7	6	number	3.1	1.8
21	(Polonenko et al., 1987)	English	Canada	4	Number of nodules	Seed	Pot	japonicum	Pseudomonas	fluorescens	SE	10.2	7.7	6	number	2.3	1.8
21	(Polonenko et al., 1987)	English	Canada	4	Number of nodules	Seed	Pot	japonicum	Pseudomonas	fluorescens	SE	18.7	7.7	6	number	2.7	1.8
21	(Polonenko et al., 1987)	English	Canada	4	Number of nodules	Seed	Pot	japonicum	Pseudomonas	fluorescens	SE	11.5	16.2	6	number	1.5	2.3
21	(Polonenko et al., 1987)	English	Canada	4	Number of nodules	Seed	Pot	japonicum	Pseudomonas	fluorescens	SE	15.3	16.2	6	number	1.8	2.3
21	(Polonenko et al., 1987)	English	Canada	4	Number of nodules	Seed	Pot	japonicum	Pseudomonas	putida	SE	14.3	16.2	6	number	1.9	2.3
21	(Polonenko et al., 1987)	English	Canada	4	Number of nodules	Seed	Pot	japonicum	Pseudomonas	fluorescens	SE	14	16.2	6	number	2.8	2.3
21	(Polonenko et al., 1987)	English	Canada	4	Number of nodules	Seed	Pot	japonicum	Pseudomonas	putida	SE	10.7	16.2	6	number	1.5	2.3
21	(Polonenko et al., 1987)	English	Canada	4	Number of nodules	Seed	Pot	japonicum	Pseudomonas	putida	SE	13.8	16.2	6	number	1.6	2.3
21	(Polonenko et al., 1987)	English	Canada	4	Number of nodules	Seed	Pot	japonicum	Pseudomonas	fluorescens	SE	8.2	10.7	6	number	2.1	1.7
21	(Polonenko et al., 1987)	English	Canada	4	Number of nodules	Seed	Pot	japonicum	Pseudomonas	fluorescens	SE	8.5	10.7	6	number	1.8	1.7
21	(Polonenko et al., 1987)	English	Canada	4	Number of nodules	Seed	Pot	japonicum	Pseudomonas	fluorescens	SE	5.8	10.7	6	number	1.9	1.7
21	(Polonenko et al., 1987)	English	Canada	4	Number of nodules	Seed	Pot	japonicum	Pseudomonas	putida	SE	10	10.7	6	number	2.8	1.7
21	(Polonenko et al., 1987)	English	Canada	4	Number of nodules	Seed	Pot	japonicum	Pseudomonas	putida	SE	8.8	10.7	6	number	1.5	1.7
21	(Polonenko et al., 1987)	English	Canada	4	Number of nodules	Seed	Pot	japonicum	Aeromonas	hydrophila	SE	5	10.7	6	number	1.6	1.7
21	(Polonenko et al., 1987)	English	Canada	4	Number of nodules	Seed	Pot	japonicum	Pseudomonas	fluorescens	SE	9.3	7.8	6	number	1.5	1.5
21	(Polonenko et al., 1987)	English	Canada	4	Number of nodules	Seed	Pot	japonicum	Pseudomonas	putida	SE	9.5	7.8	6	number	1.6	1.5
21	(Polonenko et al., 1987)	English	Canada	4	Number of nodules	Seed	Pot	japonicum	Pseudomonas	putida	SE	8.8	7.8	6	number	1.2	1.5
21	(Polonenko et al., 1987)	English	Canada	4	Number of nodules	Seed	Pot	japonicum	Pseudomonas	putida	SE	7.8	7.8	6	number	1.8	1.5
21	(Polonenko et al., 1987)	English	Canada	4	Number of nodules	Seed	Pot	japonicum	Pseudomonas	fluorescens	SE	8.3	7.8	6	number	1.9	1.5
21	(Polonenko et al., 1987)	English	Canada	4	Number of nodules	Seed	Pot	japonicum	Pseudomonas	fluorescens	SE	6.8	7.8	6	number	1.4	1.5
21	(Polonenko et al., 1987)	English	Canada	4	Number of nodules	Seed	Pot	japonicum	Pseudomonas	fluorescens	SE	12	14.2	6	number	2.3	1.8
21	(Polonenko et al., 1987)	English	Canada	4	Number of nodules	Seed	Pot	japonicum	Pseudomonas	fluorescens	SE	7.7	14.2	6	number	2.2	1.8
21	(Polonenko et al., 1987)	English	Canada	4	Number of nodules	Seed	Pot	japonicum	Pseudomonas	putida	SE	10.8	14.2	6	number	2.5	1.8
21	(Polonenko et al., 1987)	English	Canada	4	Number of nodules	Seed	Pot	japonicum	Pseudomonas	fluorescens	SE	6.8	14.2	6	number	1.4	1.8
21	(Polonenko et al., 1987)	English	Canada	4	Number of nodules	Seed	Pot	japonicum	Pseudomonas	putida	SE	9.2	14.2	6	number	2	1.8
21	(Polonenko et al., 1987)	English	Canada	4	Number of nodules	Seed	Pot	japonicum	Pseudomonas	putida	SE	11.7	14.2	6	number	1.9	1.8
21	(Polonenko et al., 1987)	English	Canada	4	Number of nodules	Seed	Pot	japonicum	Pseudomonas	fluorescens	SE	11.5	11	6	number	1.9	2.5
21	(Polonenko et al., 1987)	English	Canada	4	Number of nodules	Seed	Pot	japonicum	Pseudomonas	fluorescens	SE	11.2	11	6	number	1.4	2.5
21	(Polonenko et al., 1987)	English	Canada	4	Number of nodules	Seed	Pot	japonicum	Pseudomonas	fluorescens	SE	9.7	11	6	number	1	2.5
21	(Polonenko et al., 1987)	English	Canada	4	Number of nodules	Seed	Pot	japonicum	Pseudomonas	putida	SE	7.5	11	6	number	2.3	2.5
21	(Polonenko et al., 1987)	English	Canada	4	Number of nodules	Seed	Pot	japonicum	Pseudomonas	putida	SE	10.8	11	6	number	2.3	2.5
21	(Polonenko et al., 1987)	English	Canada	4	Number of nodules	Seed	Pot	japonicum	Aeromonas	hydrophila	SE	9.7	11	6	number	1.6	2.5
21	(Polonenko et al., 1987)	English	Canada	4	Nodules biomass	Seed	Pot	japonicum	Pseudomonas	fluorescens	SE	0.137	0.102	6	g	0.004	0.004
21	(Polonenko et al., 1987)	English	Canada	4	Nodules biomass	Seed	Pot	japonicum	Pseudomonas	putida	SE	0.143	0.102	6	g	0.004	0.004
21	(Polonenko et al., 1987)	English	Canada	4	Nodules biomass	Seed	Pot	japonicum	Pseudomonas	putida	SE	0.137	0.102	6	g	0.004	0.004
21	(Polonenko et al., 1987)	English	Canada	4	Nodules biomass	Seed	Pot	japonicum	Pseudomonas	putida	SE	0.115	0.102	6	g	0.003	0.004
21	(Polonenko et al., 1987)	English	Canada	4	Nodules biomass	Seed	Pot	japonicum	Pseudomonas	fluorescens	SE	0.102	0.102	6	g	0.004	0.004
21	(Polonenko et al., 1987)	English	Canada	4	Nodules biomass	Seed	Pot	japonicum	Pseudomonas	fluorescens	SE	0.143	0.102	6	g	0.006	0.004
21	(Polonenko et al., 1987)	English	Canada	4	Nodules biomass	Seed	Pot	japonicum	Pseudomonas	fluorescens	SE	0.102	0.075	6	g	0.006	0.005
21	(Polonenko et al., 1987)	English	Canada	4	Nodules biomass	Seed	Pot	japonicum	Pseudomonas	fluorescens	SE	0.07	0.075	6	g	0.005	0.005
21	(Polonenko et al., 1987)	English	Canada	4	Nodules biomass	Seed	Pot	japonicum	Pseudomonas	putida	SE	0.097	0.075	6	g	0.005	0.005
21	(Polonenko et al., 1987)	English	Canada	4	Nodules biomass	Seed	Pot	japonicum	Pseudomonas	fluorescens	SE	0.1	0.075	6	g	0.004	0.005
21	(Polonenko et al., 1987)	English	Canada	4	Nodules biomass	Seed	Pot	japonicum	Pseudomonas	putida	SE	0.157	0.075	6	g	0.011	0.005
21	(Polonenko et al., 1987)	English	Canada	4	Nodules biomass	Seed	Pot	japonicum	Pseudomonas	putida	SE	0.082	0.075	6	g	0.005	0.005
21	(Polonenko et al., 1987)	English	Canada	4	Nodules biomass	Seed	Pot	japonicum	Pseudomonas	fluorescens	SE	0.143	0.098	6	g	0.006	0.007
21	(Polonenko et al., 1987)	English	Canada	4	Nodules biomass	Seed	Pot	japonicum	Pseudomonas	fluorescens	SE	0.15	0.098	6	g	0.005	0.007
21	(Polonenko et al., 1987)	English	Canada	4	Nodules biomass	Seed	Pot	japonicum	Pseudomonas	fluorescens	SE	0.18	0.098	6	g	0.006	0.007
21	(Polonenko et al., 1987)	English	Canada	4	Nodules biomass	Seed	Pot	japonicum	Pseudomonas	putida	SE	0.163	0.098	6	g	0.005	0.007
21	(Polonenko et al., 1987)	English	Canada	4	Nodules biomass	Seed	Pot	japonicum	Pseudomonas	putida	SE	0.165	0.098	6	g	0.006	0.007
21	(Polonenko et al., 1987)	English	Canada	4	Nodules biomass	Seed	Pot	japonicum	Aeromonas	hydrophila	SE	0.195	0.098	6	g	0.006	0.007
21	(Polonenko et al., 1987)	English	Canada	4	Nodules biomass	Seed	Pot	japonicum	Pseudomonas	fluorescens	SE	0.098	0.105	6	g	0.005	0.006
21	(Polonenko et al., 1987)	English	Canada	4	Nodules biomass	Seed	Pot	japonicum	Pseudomonas	putida	SE	0.13	0.105	6	g	0.006	0.006
21	(Polonenko et al., 1987)	English	Canada	4	Nodules biomass	Seed	Pot	japonicum	Pseudomonas	putida	SE	0.11	0.105	6	g	0.006	0.006
21	(Polonenko et al., 1987)	English	Canada	4	Nodules biomass	Seed	Pot	japonicum	Pseudomonas	putida	SE	0.102	0.105	6	g	0.005	0.006
21	(Polonenko et al., 1987)	English	Canada	4	Nodules biomass	Seed	Pot	japonicum	Pseudomonas	fluorescens	SE	0.118	0.105	6	g	0.006	0.006
21	(Polonenko et al., 1987)	English	Canada	4	Nodules biomass	Seed	Pot	japonicum	Pseudomonas	fluorescens	SE	0.12	0.105	6	g	0.005	0.006
21	(Polonenko et al., 1987)	English	Canada	4	Nodules biomass	Seed	Pot	japonicum	Pseudomonas	fluorescens	SE	0.118	0.105	6	g	0.005	0.005
21	(Polonenko et al., 1987)	English	Canada	4	Nodules biomass	Seed	Pot	japonicum	Pseudomonas	fluorescens	SE	0.112	0.105	6	g	0.006	0.005
21	(Polonenko et al., 1987)	English	Canada	4	Nodules biomass	Seed	Pot	japonicum	Pseudomonas	putida	SE	0.128	0.105	6	g	0.006	0.005
21	(Polonenko et al., 1987)	English	Canada	4	Nodules biomass	Seed	Pot	japonicum	Pseudomonas	fluorescens	SE	0.13	0.105	6	g	0.006	0.005
21	(Polonenko et al., 1987)	English	Canada	4	Nodules biomass	Seed	Pot	japonicum	Pseudomonas	putida	SE	0.16	0.105	6	g	0.005	0.005
21	(Polonenko et al., 1987)	English	Canada	4	Nodules biomass	Seed	Pot	japonicum	Pseudomonas	putida	SE	0.153	0.105	6	g	0.003	0.005
21	(Polonenko et al., 1987)	English	Canada	4	Nodules biomass	Seed	Pot	japonicum	Pseudomonas	fluorescens	SE	0.115	0.107	6	g	0.004	0.007
21	(Polonenko et al., 1987)	English	Canada	4	Nodules biomass	Seed	Pot	japonicum	Pseudomonas	fluorescens	SE	0.095	0.107	6	g	0.009	0.007
21	(Polonenko et al., 1987)	English	Canada	4	Nodules biomass	Seed	Pot	japonicum	Pseudomonas	fluorescens	SE	0.127	0.107	6	g	0.006	0.007
21	(Polonenko et al., 1987)	English	Canada	4	Nodules biomass	Seed	Pot	japonicum	Pseudomonas	putida	SE	0.127	0.107	6	g	0.006	0.007
21	(Polonenko et al., 1987)	English	Canada	4	Nodules biomass	Seed	Pot	japonicum	Pseudomonas	putida	SE	0.137	0.107	6	g	0.006	0.007
21	(Polonenko et al., 1987)	English	Canada	4	Nodules biomass	Seed	Pot	japonicum	Aeromonas	hydrophila	SE	0.122	0.107	6	g	0.005	0.007
21	(Polonenko et al., 1987)	English	Canada	4	Nodules biomass	Seed	Pot	japonicum	Pseudomonas	fluorescens	SE	0.022	0.017	6	g	0.004	0.002
21	(Polonenko et al., 1987)	English	Canada	4	Nodules biomass	Seed	Pot	japonicum	Pseudomonas	putida	SE	0.08	0.017	6	g	0.004	0.002
21	(Polonenko et al., 1987)	English	Canada	4	Nodules biomass	Seed	Pot	japonicum	Pseudomonas	putida	SE	0.023	0.017	6	g	0.004	0.002
21	(Polonenko et al., 1987)	English	Canada	4	Nodules biomass	Seed	Pot	japonicum	Pseudomonas	putida	SE	0.028	0.017	6	g	0.005	0.002
21	(Polonenko et al., 1987)	English	Canada	4	Nodules biomass	Seed	Pot	japonicum	Pseudomonas	fluorescens	SE	0.03	0.017	6	g	0.005	0.002
21	(Polonenko et al., 1987)	English	Canada	4	Nodules biomass	Seed	Pot	japonicum	Pseudomonas	fluorescens	SE	0.042	0.017	6	g	0.005	0.002
21	(Polonenko et al., 1987)	English	Canada	4	Nodules biomass	Seed	Pot	japonicum	Pseudomonas	fluorescens	SE	0.033	0.068	6	g	0.003	0.005
21	(Polonenko et al., 1987)	English	Canada	4	Nodules biomass	Seed	Pot	japonicum	Pseudomonas	fluorescens	SE	0.047	0.068	6	g	0.004	0.005
21	(Polonenko et al., 1987)	English	Canada	4	Nodules biomass	Seed	Pot	japonicum	Pseudomonas	putida	SE	0.065	0.068	6	g	0.005	0.005
21	(Polonenko et al., 1987)	English	Canada	4	Nodules biomass	Seed	Pot	japonicum	Pseudomonas	fluorescens	SE	0.05	0.068	6	g	0.003	0.005
21	(Polonenko et al., 1987)	English	Canada	4	Nodules biomass	Seed	Pot	japonicum	Pseudomonas	putida	SE	0.025	0.068	6	g	0.003	0.005
21	(Polonenko et al., 1987)	English	Canada	4	Nodules biomass	Seed	Pot	japonicum	Pseudomonas	putida	SE	0.032	0.068	6	g	0.004	0.005
21	(Polonenko et al., 1987)	English	Canada	4	Nodules biomass	Seed	Pot	japonicum	Pseudomonas	fluorescens	SE	0.037	0.035	6	g	0.002	0.004
21	(Polonenko et al., 1987)	English	Canada	4	Nodules biomass	Seed	Pot	japonicum	Pseudomonas	fluorescens	SE	0.04	0.035	6	g	0.003	0.004
21	(Polonenko et al., 1987)	English	Canada	4	Nodules biomass	Seed	Pot	japonicum	Pseudomonas	fluorescens	SE	0.021	0.035	6	g	0.005	0.004
21	(Polonenko et al., 1987)	English	Canada	4	Nodules biomass	Seed	Pot	japonicum	Pseudomonas	putida	SE	0.052	0.035	6	g	0.006	0.004
21	(Polonenko et al., 1987)	English	Canada	4	Nodules biomass	Seed	Pot	japonicum	Pseudomonas	putida	SE	0.03	0.035	6	g	0.004	0.004
21	(Polonenko et al., 1987)	English	Canada	4	Nodules biomass	Seed	Pot	japonicum	Aeromonas	hydrophila	SE	0.015	0.035	6	g	0.003	0.004
21	(Polonenko et al., 1987)	English	Canada	4	Nodules biomass	Seed	Pot	japonicum	Pseudomonas	fluorescens	SE	0.04	0.027	6	g	0.004	0.002
21	(Polonenko et al., 1987)	English	Canada	4	Nodules biomass	Seed	Pot	japonicum	Pseudomonas	putida	SE	0.045	0.027	6	g	0.005	0.002
21	(Polonenko et al., 1987)	English	Canada	4	Nodules biomass	Seed	Pot	japonicum	Pseudomonas	putida	SE	0.033	0.027	6	g	0.003	0.002
21	(Polonenko et al., 1987)	English	Canada	4	Nodules biomass	Seed	Pot	japonicum	Pseudomonas	putida	SE	0.038	0.027	6	g	0.004	0.002
21	(Polonenko et al., 1987)	English	Canada	4	Nodules biomass	Seed	Pot	japonicum	Pseudomonas	fluorescens	SE	0.037	0.027	6	g	0.004	0.002
21	(Polonenko et al., 1987)	English	Canada	4	Nodules biomass	Seed	Pot	japonicum	Pseudomonas	fluorescens	SE	0.032	0.027	6	g	0.003	0.002
21	(Polonenko et al., 1987)	English	Canada	4	Nodules biomass	Seed	Pot	japonicum	Pseudomonas	fluorescens	SE	0.064	0.057	6	g	0.006	0.005
21	(Polonenko et al., 1987)	English	Canada	4	Nodules biomass	Seed	Pot	japonicum	Pseudomonas	fluorescens	SE	0.03	0.057	6	g	0.005	0.005
21	(Polonenko et al., 1987)	English	Canada	4	Nodules biomass	Seed	Pot	japonicum	Pseudomonas	putida	SE	0.032	0.057	6	g	0.005	0.005
21	(Polonenko et al., 1987)	English	Canada	4	Nodules biomass	Seed	Pot	japonicum	Pseudomonas	fluorescens	SE	0.032	0.057	6	g	0.004	0.005
21	(Polonenko et al., 1987)	English	Canada	4	Nodules biomass	Seed	Pot	japonicum	Pseudomonas	putida	SE	0.038	0.057	6	g	0.003	0.005
21	(Polonenko et al., 1987)	English	Canada	4	Nodules biomass	Seed	Pot	japonicum	Pseudomonas	putida	SE	0.07	0.057	6	g	0.006	0.005
21	(Polonenko et al., 1987)	English	Canada	4	Nodules biomass	Seed	Pot	japonicum	Pseudomonas	fluorescens	SE	0.045	0.033	6	g	0.005	0.004
21	(Polonenko et al., 1987)	English	Canada	4	Nodules biomass	Seed	Pot	japonicum	Pseudomonas	fluorescens	SE	0.052	0.033	6	g	0.005	0.004
21	(Polonenko et al., 1987)	English	Canada	4	Nodules biomass	Seed	Pot	japonicum	Pseudomonas	fluorescens	SE	0.05	0.033	6	g	0.004	0.004
21	(Polonenko et al., 1987)	English	Canada	4	Nodules biomass	Seed	Pot	japonicum	Pseudomonas	putida	SE	0.045	0.033	6	g	0.005	0.004
21	(Polonenko et al., 1987)	English	Canada	4	Nodules biomass	Seed	Pot	japonicum	Pseudomonas	putida	SE	0.037	0.033	6	g	0.004	0.004
21	(Polonenko et al., 1987)	English	Canada	4	Nodules biomass	Seed	Pot	japonicum	Aeromonas	hydrophila	SE	0.032	0.033	6	g	0.005	0.004
21	(Polonenko et al., 1987)	English	Canada	4	Shoot biomass	Seed	Pot	japonicum	Pseudomonas	fluorescens	SE	0.153	0.165	6	g	0.006	0.007
21	(Polonenko et al., 1987)	English	Canada	4	Shoot biomass	Seed	Pot	japonicum	Pseudomonas	putida	SE	0.227	0.165	6	g	0.006	0.007
21	(Polonenko et al., 1987)	English	Canada	4	Shoot biomass	Seed	Pot	japonicum	Pseudomonas	putida	SE	0.167	0.165	6	g	0.007	0.007
21	(Polonenko et al., 1987)	English	Canada	4	Shoot biomass	Seed	Pot	japonicum	Pseudomonas	putida	SE	0.157	0.165	6	g	0.005	0.007
21	(Polonenko et al., 1987)	English	Canada	4	Shoot biomass	Seed	Pot	japonicum	Pseudomonas	fluorescens	SE	0.152	0.165	6	g	0.009	0.007
21	(Polonenko et al., 1987)	English	Canada	4	Shoot biomass	Seed	Pot	japonicum	Pseudomonas	fluorescens	SE	0.207	0.165	6	g	0.006	0.007
21	(Polonenko et al., 1987)	English	Canada	4	Shoot biomass	Seed	Pot	japonicum	Pseudomonas	fluorescens	SE	0.223	0.255	6	g	0.008	0.006
21	(Polonenko et al., 1987)	English	Canada	4	Shoot biomass	Seed	Pot	japonicum	Pseudomonas	fluorescens	SE	0.19	0.255	6	g	0.011	0.006
21	(Polonenko et al., 1987)	English	Canada	4	Shoot biomass	Seed	Pot	japonicum	Pseudomonas	putida	SE	0.197	0.255	6	g	0.008	0.006
21	(Polonenko et al., 1987)	English	Canada	4	Shoot biomass	Seed	Pot	japonicum	Pseudomonas	fluorescens	SE	0.203	0.255	6	g	0.006	0.006
21	(Polonenko et al., 1987)	English	Canada	4	Shoot biomass	Seed	Pot	japonicum	Pseudomonas	putida	SE	0.123	0.255	6	g	0.007	0.006
21	(Polonenko et al., 1987)	English	Canada	4	Shoot biomass	Seed	Pot	japonicum	Pseudomonas	putida	SE	0.183	0.255	6	g	0.006	0.006
21	(Polonenko et al., 1987)	English	Canada	4	Shoot biomass	Seed	Pot	japonicum	Pseudomonas	fluorescens	SE	0.203	0.178	6	g	0.005	0.004
21	(Polonenko et al., 1987)	English	Canada	4	Shoot biomass	Seed	Pot	japonicum	Pseudomonas	fluorescens	SE	0.155	0.178	6	g	0.006	0.004
21	(Polonenko et al., 1987)	English	Canada	4	Shoot biomass	Seed	Pot	japonicum	Pseudomonas	fluorescens	SE	0.157	0.178	6	g	0.005	0.004
21	(Polonenko et al., 1987)	English	Canada	4	Shoot biomass	Seed	Pot	japonicum	Pseudomonas	putida	SE	0.165	0.178	6	g	0.006	0.004
21	(Polonenko et al., 1987)	English	Canada	4	Shoot biomass	Seed	Pot	japonicum	Pseudomonas	putida	SE	0.165	0.178	6	g	0.004	0.004
21	(Polonenko et al., 1987)	English	Canada	4	Shoot biomass	Seed	Pot	japonicum	Aeromonas	hydrophila	SE	0.203	0.178	6	g	0.008	0.004
21	(Polonenko et al., 1987)	English	Canada	4	Shoot biomass	Seed	Pot	japonicum	Pseudomonas	fluorescens	SE	0.212	0.173	6	g	0.006	0.005
21	(Polonenko et al., 1987)	English	Canada	4	Shoot biomass	Seed	Pot	japonicum	Pseudomonas	putida	SE	0.205	0.173	6	g	0.005	0.005
21	(Polonenko et al., 1987)	English	Canada	4	Shoot biomass	Seed	Pot	japonicum	Pseudomonas	putida	SE	0.16	0.173	6	g	0.005	0.005
21	(Polonenko et al., 1987)	English	Canada	4	Shoot biomass	Seed	Pot	japonicum	Pseudomonas	fluorescens	SE	0.182	0.173	6	g	0.007	0.005
21	(Polonenko et al., 1987)	English	Canada	4	Shoot biomass	Seed	Pot	japonicum	Pseudomonas	fluorescens	SE	0.302	0.23	6	g	0.005	0.007
21	(Polonenko et al., 1987)	English	Canada	4	Shoot biomass	Seed	Pot	japonicum	Pseudomonas	fluorescens	SE	0.248	0.23	6	g	0.007	0.007
21	(Polonenko et al., 1987)	English	Canada	4	Shoot biomass	Seed	Pot	japonicum	Pseudomonas	putida	SE	0.198	0.23	6	g	0.007	0.007
21	(Polonenko et al., 1987)	English	Canada	4	Shoot biomass	Seed	Pot	japonicum	Pseudomonas	fluorescens	SE	0.202	0.23	6	g	0.007	0.007
21	(Polonenko et al., 1987)	English	Canada	4	Shoot biomass	Seed	Pot	japonicum	Pseudomonas	putida	SE	0.277	0.23	6	g	0.007	0.007
21	(Polonenko et al., 1987)	English	Canada	4	Shoot biomass	Seed	Pot	japonicum	Pseudomonas	putida	SE	0.308	0.23	6	g	0.006	0.007
21	(Polonenko et al., 1987)	English	Canada	4	Shoot biomass	Seed	Pot	japonicum	Pseudomonas	fluorescens	SE	0.215	0.233	6	g	0.005	0.007
21	(Polonenko et al., 1987)	English	Canada	4	Shoot biomass	Seed	Pot	japonicum	Pseudomonas	fluorescens	SE	0.205	0.233	6	g	0.006	0.007
21	(Polonenko et al., 1987)	English	Canada	4	Shoot biomass	Seed	Pot	japonicum	Pseudomonas	fluorescens	SE	0.233	0.233	6	g	0.006	0.007
21	(Polonenko et al., 1987)	English	Canada	4	Shoot biomass	Seed	Pot	japonicum	Pseudomonas	putida	SE	0.183	0.233	6	g	0.006	0.007
21	(Polonenko et al., 1987)	English	Canada	4	Shoot biomass	Seed	Pot	japonicum	Pseudomonas	putida	SE	0.22	0.233	6	g	0.006	0.007
21	(Polonenko et al., 1987)	English	Canada	4	Shoot biomass	Seed	Pot	japonicum	Aeromonas	hydrophila	SE	0.212	0.233	6	g	0.006	0.007
21	(Polonenko et al., 1987)	English	Canada	4	Root biomass	Seed	Pot	japonicum	Pseudomonas	fluorescens	SE	0.065	0.045	6	g	0.004	0.003
21	(Polonenko et al., 1987)	English	Canada	4	Root biomass	Seed	Pot	japonicum	Pseudomonas	putida	SE	0.087	0.045	6	g	0.005	0.003
21	(Polonenko et al., 1987)	English	Canada	4	Root biomass	Seed	Pot	japonicum	Pseudomonas	putida	SE	0.08	0.045	6	g	0.005	0.003
21	(Polonenko et al., 1987)	English	Canada	4	Root biomass	Seed	Pot	japonicum	Pseudomonas	putida	SE	0.05	0.045	6	g	0.005	0.003
21	(Polonenko et al., 1987)	English	Canada	4	Root biomass	Seed	Pot	japonicum	Pseudomonas	fluorescens	SE	0.06	0.045	6	g	0.006	0.003
21	(Polonenko et al., 1987)	English	Canada	4	Root biomass	Seed	Pot	japonicum	Pseudomonas	fluorescens	SE	0.095	0.045	6	g	0.008	0.003
21	(Polonenko et al., 1987)	English	Canada	4	Root biomass	Seed	Pot	japonicum	Pseudomonas	fluorescens	SE	0.045	0.07	6	g	0.003	0.005
21	(Polonenko et al., 1987)	English	Canada	4	Root biomass	Seed	Pot	japonicum	Pseudomonas	fluorescens	SE	0.062	0.07	6	g	0.004	0.005
21	(Polonenko et al., 1987)	English	Canada	4	Root biomass	Seed	Pot	japonicum	Pseudomonas	putida	SE	0.055	0.07	6	g	0.003	0.005
21	(Polonenko et al., 1987)	English	Canada	4	Root biomass	Seed	Pot	japonicum	Pseudomonas	fluorescens	SE	0.062	0.07	6	g	0.003	0.005
21	(Polonenko et al., 1987)	English	Canada	4	Root biomass	Seed	Pot	japonicum	Pseudomonas	putida	SE	0.045	0.07	6	g	0.004	0.005
21	(Polonenko et al., 1987)	English	Canada	4	Root biomass	Seed	Pot	japonicum	Pseudomonas	putida	SE	0.045	0.07	6	g	0.005	0.005
21	(Polonenko et al., 1987)	English	Canada	4	Root biomass	Seed	Pot	japonicum	Pseudomonas	fluorescens	SE	0.105	0.097	6	g	0.005	0.005
21	(Polonenko et al., 1987)	English	Canada	4	Root biomass	Seed	Pot	japonicum	Pseudomonas	fluorescens	SE	0.087	0.097	6	g	0.005	0.005
21	(Polonenko et al., 1987)	English	Canada	4	Root biomass	Seed	Pot	japonicum	Pseudomonas	putida	SE	0.103	0.097	6	g	0.005	0.005
21	(Polonenko et al., 1987)	English	Canada	4	Root biomass	Seed	Pot	japonicum	Aeromonas	hydrophila	SE	0.047	0.097	6	g	0.008	0.005
21	(Polonenko et al., 1987)	English	Canada	4	Root biomass	Seed	Pot	japonicum	Pseudomonas	fluorescens	SE	0.06	0.038	6	g	0.005	0.003
21	(Polonenko et al., 1987)	English	Canada	4	Root biomass	Seed	Pot	japonicum	Pseudomonas	putida	SE	0.068	0.038	6	g	0.004	0.003
21	(Polonenko et al., 1987)	English	Canada	4	Root biomass	Seed	Pot	japonicum	Pseudomonas	putida	SE	0.047	0.038	6	g	0.003	0.003
21	(Polonenko et al., 1987)	English	Canada	4	Root biomass	Seed	Pot	japonicum	Pseudomonas	putida	SE	0.063	0.038	6	g	0.005	0.003
21	(Polonenko et al., 1987)	English	Canada	4	Root biomass	Seed	Pot	japonicum	Pseudomonas	fluorescens	SE	0.055	0.038	6	g	0.005	0.003
21	(Polonenko et al., 1987)	English	Canada	4	Root biomass	Seed	Pot	japonicum	Pseudomonas	fluorescens	SE	0.065	0.038	6	g	0.004	0.003
21	(Polonenko et al., 1987)	English	Canada	4	Root biomass	Seed	Pot	japonicum	Pseudomonas	fluorescens	SE	0.117	0.092	6	g	0.006	0.007
21	(Polonenko et al., 1987)	English	Canada	4	Root biomass	Seed	Pot	japonicum	Pseudomonas	fluorescens	SE	0.103	0.092	6	g	0.007	0.007
21	(Polonenko et al., 1987)	English	Canada	4	Root biomass	Seed	Pot	japonicum	Pseudomonas	putida	SE	0.128	0.092	6	g	0.006	0.007
21	(Polonenko et al., 1987)	English	Canada	4	Root biomass	Seed	Pot	japonicum	Pseudomonas	fluorescens	SE	0.142	0.092	6	g	0.005	0.007
21	(Polonenko et al., 1987)	English	Canada	4	Root biomass	Seed	Pot	japonicum	Pseudomonas	putida	SE	0.093	0.092	6	g	0.006	0.007
21	(Polonenko et al., 1987)	English	Canada	4	Root biomass	Seed	Pot	japonicum	Pseudomonas	putida	SE	0.097	0.092	6	g	0.007	0.007
21	(Polonenko et al., 1987)	English	Canada	4	Root biomass	Seed	Pot	japonicum	Pseudomonas	fluorescens	SE	0.067	0.058	6	g	0.005	0.005
21	(Polonenko et al., 1987)	English	Canada	4	Root biomass	Seed	Pot	japonicum	Pseudomonas	fluorescens	SE	0.088	0.058	6	g	0.004	0.005
21	(Polonenko et al., 1987)	English	Canada	4	Root biomass	Seed	Pot	japonicum	Pseudomonas	fluorescens	SE	0.077	0.058	6	g	0.005	0.005
21	(Polonenko et al., 1987)	English	Canada	4	Root biomass	Seed	Pot	japonicum	Pseudomonas	putida	SE	0.052	0.058	6	g	0.005	0.005
21	(Polonenko et al., 1987)	English	Canada	4	Root biomass	Seed	Pot	japonicum	Pseudomonas	putida	SE	0.055	0.058	6	g	0.005	0.005
21	(Polonenko et al., 1987)	English	Canada	4	Root biomass	Seed	Pot	japonicum	Aeromonas	hydrophila	SE	0.078	0.058	6	g	0.006	0.005
22	(Subramanian et al., 2015)	English	Republic of Korea	1	Shoot biomass	Seedling	Pot	japonicum	Bacillus	megaterium	SE	0.52	0.51	4	g	0.07	0.08
22	(Subramanian et al., 2015)	English	Republic of Korea	1	Shoot biomass	Seedling	Pot	japonicum	Methylobacterium	oryzae	SE	0.77	0.51	4	g	0.11	0.08
22	(Subramanian et al., 2015)	English	Republic of Korea	1	Number of nodules	Seedling	Pot	japonicum	Bacillus	megaterium	SE	42	36	4	number	6	2
22	(Subramanian et al., 2015)	English	Republic of Korea	1	Number of nodules	Seedling	Pot	japonicum	Methylobacterium	oryzae	SE	40	36	4	number	6	2
22	(Subramanian et al., 2015)	English	Republic of Korea	1	Shoot N content	Seedling	Pot	japonicum	Bacillus	megaterium	SE	30	25	4	mg	2	1
22	(Subramanian et al., 2015)	English	Republic of Korea	1	Shoot N content	Seedling	Pot	japonicum	Methylobacterium	oryzae	SE	29	25	4	mg	1	1
23	(Scheneider et al., 2017)	Portuguese	Brazil	1	Grain yield	Seed	Field	japonicum	Azospirillum	brasilense	CV	5694	5603	4	kg há	5.87	5.87
23	(Scheneider et al., 2017)	Portuguese	Brazil	1	Grain yield	Seed	Field	japonicum	Azospirillum	brasilense	CV	5968	5603	4	kg há	5.87	5.87
23	(Scheneider et al., 2017)	Portuguese	Brazil	1	Grain yield	Seed	Field	japonicum	Azospirillum	brasilense	CV	5960	5603	4	kg há	5.87	5.87
23	(Scheneider et al., 2017)	Portuguese	Brazil	1	Grain yield	Seed	Field	japonicum	Azospirillum	brasilense	CV	6258	5603	4	kg há	5.87	5.87
23	(Scheneider et al., 2017)	Portuguese	Brazil	1	Shoot N content	Seed	Field	japonicum	Azospirillum	brasilense	CV	4.02	4.81	4	%	8.22	8.22
23	(Scheneider et al., 2017)	Portuguese	Brazil	1	Shoot N content	Seed	Field	japonicum	Azospirillum	brasilense	CV	5.25	4.81	4	%	8.22	8.22
23	(Scheneider et al., 2017)	Portuguese	Brazil	1	Shoot N content	Seed	Field	japonicum	Azospirillum	brasilense	CV	5.11	4.81	4	%	8.22	8.22
23	(Scheneider et al., 2017)	Portuguese	Brazil	1	Shoot N content	Seed	Field	japonicum	Azospirillum	brasilense	CV	4.85	4.81	4	%	8.22	8.22
23	(Scheneider et al., 2017)	Portuguese	Brazil	1	Shoot N content	Seed	Field	japonicum	Azospirillum	brasilense	CV	4.85	4.63	4	%	14.72	14.72
23	(Scheneider et al., 2017)	Portuguese	Brazil	1	Shoot N content	Seed	Field	japonicum	Azospirillum	brasilense	CV	4.33	4.63	4	%	14.72	14.72
23	(Scheneider et al., 2017)	Portuguese	Brazil	1	Shoot N content	Seed	Field	japonicum	Azospirillum	brasilense	CV	4.41	4.63	4	%	14.72	14.72
23	(Scheneider et al., 2017)	Portuguese	Brazil	1	Shoot N content	Seed	Field	japonicum	Azospirillum	brasilense	CV	4.02	4.63	4	%	14.72	14.72
24	(Zuffo et al., 2016)	Portuguese	Brazil	2	Shoot biomass	Seedling	Field	japonicum	Azospirillum	brasilense	CV	44.77	43.25	3	g	17.43	17.43
24	(Zuffo et al., 2016)	Portuguese	Brazil	2	Shoot biomass	Seedling	Field	japonicum	Azospirillum	brasilense	CV	44.74	43.25	3	g	17.43	17.43
24	(Zuffo et al., 2016)	Portuguese	Brazil	2	Shoot biomass	Seedling	Field	japonicum	Azospirillum	brasilense	CV	48.2	43.25	3	g	17.43	17.43
24	(Zuffo et al., 2016)	Portuguese	Brazil	2	Shoot biomass	Seedling	Field	japonicum	Azospirillum	brasilense	CV	48.23	43.25	3	g	17.43	17.43
24	(Zuffo et al., 2016)	Portuguese	Brazil	2	Shoot biomass	Seedling	Field	japonicum	Azospirillum	brasilense	CV	45.73	43.25	3	g	17.43	17.43
24	(Zuffo et al., 2016)	Portuguese	Brazil	2	Shoot N content	Seedling	Field	japonicum	Azospirillum	brasilense	CV	42.22	41.82	3	g	7.25	7.25
24	(Zuffo et al., 2016)	Portuguese	Brazil	2	Shoot N content	Seedling	Field	japonicum	Azospirillum	brasilense	CV	41.93	41.82	3	g	7.25	7.25
24	(Zuffo et al., 2016)	Portuguese	Brazil	2	Shoot N content	Seedling	Field	japonicum	Azospirillum	brasilense	CV	43.09	41.82	3	g	7.25	7.25
24	(Zuffo et al., 2016)	Portuguese	Brazil	2	Shoot N content	Seedling	Field	japonicum	Azospirillum	brasilense	CV	41.7	41.82	3	g	7.25	7.25
24	(Zuffo et al., 2016)	Portuguese	Brazil	2	Shoot N content	Seedling	Field	japonicum	Azospirillum	brasilense	CV	42.35	41.82	3	g	7.25	7.25
24	(Zuffo et al., 2016)	Portuguese	Brazil	2	Grain yield	Seedling	Field	japonicum	Azospirillum	brasilense	CV	3528.22	3593.76	3	kg há	9.6	9.6
24	(Zuffo et al., 2016)	Portuguese	Brazil	2	Grain yield	Seedling	Field	japonicum	Azospirillum	brasilense	CV	3601.64	3593.76	3	kg há	9.6	9.6
24	(Zuffo et al., 2016)	Portuguese	Brazil	2	Grain yield	Seedling	Field	japonicum	Azospirillum	brasilense	CV	3546	3593.76	3	kg há	9.6	9.6
24	(Zuffo et al., 2016)	Portuguese	Brazil	2	Grain yield	Seedling	Field	japonicum	Azospirillum	brasilense	CV	3758.08	3593.76	3	kg há	9.6	9.6
24	(Zuffo et al., 2016)	Portuguese	Brazil	2	Grain yield	Seedling	Field	japonicum	Azospirillum	brasilense	CV	3661.84	3593.76	3	kg há	9.6	9.6
25	(Brum et al., 2018)	Portuguese	Brazil	2	Grain yield	Seed	Field	japonicum	Azospirillum	brasilense	CV	1897	1991.18	3	kg há	16.71	16.71
25	(Brum et al., 2018)	Portuguese	Brazil	2	Grain yield	Seed	Field	japonicum	Azospirillum	brasilense	CV	2269.52	2265.22	3	kg há	16.71	16.71
25	(Brum et al., 2018)	Portuguese	Brazil	2	Grain yield	Seed	Field	japonicum	Azospirillum	brasilense	CV	2173.92	2584.7	3	kg há	16.71	16.71
25	(Brum et al., 2018)	Portuguese	Brazil	2	Grain yield	Seed	Field	japonicum	Azospirillum	brasilense	CV	1639.9	1788.05	3	kg há	16.71	16.71
25	(Brum et al., 2018)	Portuguese	Brazil	2	Grain yield	Seed	Field	japonicum	Azospirillum	brasilense	CV	1816.39	2461.06	3	kg há	16.71	16.71
25	(Brum et al., 2018)	Portuguese	Brazil	2	Grain yield	Seed	Field	japonicum	Azospirillum	brasilense	CV	1089.24	2177.66	3	kg há	16.71	16.71
25	(Brum et al., 2018)	Portuguese	Brazil	2	Grain yield	Seed	Field	japonicum	Azospirillum	brasilense	CV	2243.07	2433.69	3	kg há	16.71	16.71
25	(Brum et al., 2018)	Portuguese	Brazil	2	Grain yield	Seed	Field	japonicum	Azospirillum	brasilense	CV	2487.63	2212.59	3	kg há	16.71	16.71
25	(Brum et al., 2018)	Portuguese	Brazil	2	Grain yield	Seed	Field	japonicum	Azospirillum	brasilense	CV	2082.74	2048.95	3	kg há	16.71	16.71
25	(Brum et al., 2018)	Portuguese	Brazil	2	Grain yield	Seed	Field	japonicum	Azospirillum	brasilense	CV	2335.77	2332.52	3	kg há	16.71	16.71
25	(Brum et al., 2018)	Portuguese	Brazil	2	Grain yield	Seed	Field	japonicum	Azospirillum	brasilense	CV	2131.27	2258.61	3	kg há	16.71	16.71
25	(Brum et al., 2018)	Portuguese	Brazil	2	Grain yield	Seed	Field	japonicum	Azospirillum	brasilense	CV	2163.51	2572.99	3	kg há	16.71	16.71
25	(Brum et al., 2018)	Portuguese	Brazil	2	Grain yield	Seed	Field	japonicum	Azospirillum	brasilense	CV	2331.76	1771.14	3	kg há	16.71	16.71
25	(Brum et al., 2018)	Portuguese	Brazil	2	Grain yield	Seed	Field	japonicum	Azospirillum	brasilense	CV	2028.62	2073.7	3	kg há	16.71	16.71
25	(Brum et al., 2018)	Portuguese	Brazil	2	Grain yield	Seed	Field	japonicum	Azospirillum	brasilense	CV	2227.72	2431.56	3	kg há	16.71	16.71
26	(Juge et al., 2012)	English	Canada	1	Shoot biomass	Seed	Pot	japonicum	Azospirillum	canadense	SE	10.8	10.6	4	g	1	1
26	(Juge et al., 2012)	English	Canada	1	Shoot biomass	Seed	Pot	japonicum	Azospirillum	canadense	SE	1	1	4	g	0.1	0.1
26	(Juge et al., 2012)	English	Canada	1	Root biomass	Seed	Pot	japonicum	Azospirillum	canadense	SE	3.4	1.9	4	g	0.6	0.2
26	(Juge et al., 2012)	English	Canada	1	Root biomass	Seed	Pot	japonicum	Azospirillum	canadense	SE	0.49	0.45	4	g	0.05	0.1
26	(Juge et al., 2012)	English	Canada	1	Number of nodules	Seed	Pot	japonicum	Azospirillum	canadense	SE	310	395	4	number	96	50
26	(Juge et al., 2012)	English	Canada	1	Number of nodules	Seed	Pot	japonicum	Azospirillum	canadense	SE	99	55	4	number	13	10
27	(Finoto et al., 2017)	Portuguese	Brazil	1	Number of nodules	Seed	Field	japonicum	Azospirillum	brasilense	CV	38	37.33	4	number	2.15	2.15
27	(Finoto et al., 2017)	Portuguese	Brazil	1	Number of nodules	Seed	Field	japonicum	Azospirillum	brasilense	CV	42	41.67	4	number	2.15	2.15
27	(Finoto et al., 2017)	Portuguese	Brazil	1	Number of nodules	Seed	Field	japonicum	Azospirillum	brasilense	CV	38.34	40.33	4	number	2.15	2.15
27	(Finoto et al., 2017)	Portuguese	Brazil	1	Nodules biomass	Seed	Field	japonicum	Azospirillum	brasilense	CV	173	154	4	number	5.32	5.32
27	(Finoto et al., 2017)	Portuguese	Brazil	1	Nodules biomass	Seed	Field	japonicum	Azospirillum	brasilense	CV	246.67	211	4	number	5.32	5.32
27	(Finoto et al., 2017)	Portuguese	Brazil	1	Nodules biomass	Seed	Field	japonicum	Azospirillum	brasilense	CV	200	185.67	4	number	5.32	5.32
27	(Finoto et al., 2017)	Portuguese	Brazil	1	Root biomass	Seed	Field	japonicum	Azospirillum	brasilense	CV	26.33	23.67	4	g	3.65	3.65
27	(Finoto et al., 2017)	Portuguese	Brazil	1	Root biomass	Seed	Field	japonicum	Azospirillum	brasilense	CV	36.67	32	4	g	3.65	3.65
27	(Finoto et al., 2017)	Portuguese	Brazil	1	Root biomass	Seed	Field	japonicum	Azospirillum	brasilense	CV	22	30.33	4	g	3.65	3.65
27	(Finoto et al., 2017)	Portuguese	Brazil	1	Shoot biomass	Seed	Field	japonicum	Azospirillum	brasilense	CV	45.33	42.67	4	g	1.11	1.11
27	(Finoto et al., 2017)	Portuguese	Brazil	1	Shoot biomass	Seed	Field	japonicum	Azospirillum	brasilense	CV	50.33	43.66	4	g	1.11	1.11
27	(Finoto et al., 2017)	Portuguese	Brazil	1	Shoot biomass	Seed	Field	japonicum	Azospirillum	brasilense	CV	51.67	48	4	g	1.11	1.11
27	(Finoto et al., 2017)	Portuguese	Brazil	1	Grain yield	Seed	Field	japonicum	Azospirillum	brasilense	CV	1625.93	1700	4	kg há	6.28	6.28
27	(Finoto et al., 2017)	Portuguese	Brazil	1	Grain yield	Seed	Field	japonicum	Azospirillum	brasilense	CV	1757.78	1940	4	kg há	6.28	6.28
27	(Finoto et al., 2017)	Portuguese	Brazil	1	Grain yield	Seed	Field	japonicum	Azospirillum	brasilense	CV	2302.22	2271.85	4	kg há	6.28	6.28
28	(Tonelli, Magallanes-Noguera & Fabra, 2017)	English	Argentina	1	Shoot biomass	Seedling	Pot	japonicum	Bacillus	sp.	SE	0.23	0.18	6	g	0.04	0.05
28	(Tonelli, Magallanes-Noguera & Fabra, 2017)	English	Argentina	1	Shoot biomass	Seedling	Pot	japonicum	Bacillus	sp.	SE	0.42	0.37	6	g	0.35	0.35
28	(Tonelli, Magallanes-Noguera & Fabra, 2017)	English	Argentina	1	Number of nodules	Seedling	Pot	japonicum	Bacillus	sp.	SE	16	17	6	number	1.3	1.2
28	(Tonelli, Magallanes-Noguera & Fabra, 2017)	English	Argentina	1	Nodules biomass	Seedling	Pot	japonicum	Bacillus	sp.	SE	0.0085	0.0094	6	g	0.0009	0.001
29	(Egamberdieva, Jabborova & Berg, 2016)	English	Germany	1	Shoot biomass	Seedling	Pot	japonicum	Pseudomonas	putida	SE	0.58	0.5	5	g	0.01	0.15
29	(Egamberdieva, Jabborova & Berg, 2016)	English	Germany	1	Shoot biomass	Seedling	Pot	japonicum	Pseudomonas	putida	SE	0.31	0.22	5	g	0.03	0.03
29	(Egamberdieva, Jabborova & Berg, 2016)	English	Germany	1	Shoot biomass	Seedling	Pot	japonicum	Pseudomonas	putida	SE	0.18	0.18	5	g	0.01	0.01
29	(Egamberdieva, Jabborova & Berg, 2016)	English	Germany	1	Root biomass	Seedling	Pot	japonicum	Pseudomonas	putida	SE	0.23	0.2	5	g	0.17	0.18
29	(Egamberdieva, Jabborova & Berg, 2016)	English	Germany	1	Root biomass	Seedling	Pot	japonicum	Pseudomonas	putida	SE	0.95	0.08	5	g	0.04	0.1
29	(Egamberdieva, Jabborova & Berg, 2016)	English	Germany	1	Root biomass	Seedling	Pot	japonicum	Pseudomonas	putida	SE	0.43	0.45	5	g	0.01	0.06
29	(Egamberdieva, Jabborova & Berg, 2016)	English	Germany	1	Number of nodules	Seedling	Pot	japonicum	Pseudomonas	putida	SE	116	77	5	number	7	7
29	(Egamberdieva, Jabborova & Berg, 2016)	English	Germany	1	Number of nodules	Seedling	Pot	japonicum	Pseudomonas	putida	SE	55	27	5	number	8	6
29	(Egamberdieva, Jabborova & Berg, 2016)	English	Germany	1	Number of nodules	Seedling	Pot	japonicum	Pseudomonas	putida	SE	12	7	5	number	1	0.7
29	(Egamberdieva, Jabborova & Berg, 2016)	English	Germany	1	Shoot N content	Seedling	Pot	japonicum	Pseudomonas	putida	SE	1.2	1	5	mg g	0.1	0.2
29	(Egamberdieva, Jabborova & Berg, 2016)	English	Germany	1	Shoot N content	Seedling	Pot	japonicum	Pseudomonas	putida	SE	1.4	1.2	5	mg g	0.2	0.2
29	(Egamberdieva, Jabborova & Berg, 2016)	English	Germany	1	Shoot N content	Seedling	Pot	japonicum	Pseudomonas	putida	SE	1.9	1.6	5	mg g	0.1	0.2
30	(Cerezini et al., 2016)	English	Brazil	4	Number of nodules	Seed	Field	sp.	Azospirillum	brasilense	CV	18.4	17.5	6	number	15.04	15.04
30	(Cerezini et al., 2016)	English	Brazil	4	Number of nodules	Seed	Field	sp.	Azospirillum	brasilense	CV	114	108	6	number	19	19
30	(Cerezini et al., 2016)	English	Brazil	4	Nodules biomass	Seed	Field	sp.	Azospirillum	brasilense	CV	43.34	40.22	6	mg	19.07	19.07
30	(Cerezini et al., 2016)	English	Brazil	4	Nodules biomass	Seed	Field	sp.	Azospirillum	brasilense	CV	425.3	392.1	6	mg	17.13	17.13
30	(Cerezini et al., 2016)	English	Brazil	4	Shoot N content	Seed	Field	sp.	Azospirillum	brasilense	CV	155.9	174.5	6	mg	9.83	9.83
30	(Cerezini et al., 2016)	English	Brazil	4	Shoot N content	Seed	Field	sp.	Azospirillum	brasilense	CV	248.9	259.7	6	mg	16.94	16.94
30	(Cerezini et al., 2016)	English	Brazil	4	Grain yield	Seed	Field	sp.	Azospirillum	brasilense	CV	3364	3433	6	kg há	7.25	7.25
30	(Cerezini et al., 2016)	English	Brazil	4	Grain yield	Seed	Field	sp.	Azospirillum	brasilense	CV	768	1119	6	kg há	23.9	23.9
30	(Cerezini et al., 2016)	English	Brazil	4	Grain yield	Seed	Field	sp.	Azospirillum	brasilense	CV	2930	3360	6	kg há	5.73	5.73
30	(Cerezini et al., 2016)	English	Brazil	4	Grain yield	Seed	Field	sp.	Azospirillum	brasilense	CV	2830	3360	6	kg há	4.58	4.58
31	(Egamberdieva et al., 2017)	English	Germany	1	Root biomass	Seedling	Pot	japonicum	Stenotrophomonas	rhizophila	SD	0.23	0.22	6	g	0.02	0.04
31	(Egamberdieva et al., 2017)	English	Germany	1	Root biomass	Seedling	Pot	japonicum	Stenotrophomonas	rhizophila	SD	0.09	0.07	6	g	0.01	0.02
31	(Egamberdieva et al., 2017)	English	Germany	1	Root biomass	Seedling	Pot	japonicum	Stenotrophomonas	rhizophila	SD	0.04	0.04	6	g	0.08	0.02
31	(Egamberdieva et al., 2017)	English	Germany	1	Shoot biomass	Seedling	Pot	japonicum	Stenotrophomonas	rhizophila	SD	0.6	0.59	6	g	0.08	0.09
31	(Egamberdieva et al., 2017)	English	Germany	1	Shoot biomass	Seedling	Pot	japonicum	Stenotrophomonas	rhizophila	SD	0.24	0.21	6	g	0.08	0.03
31	(Egamberdieva et al., 2017)	English	Germany	1	Shoot biomass	Seedling	Pot	japonicum	Stenotrophomonas	rhizophila	SD	0.19	0.18	6	g	0.06	0.05
31	(Egamberdieva et al., 2017)	English	Germany	1	Number of nodules	Seedling	Pot	japonicum	Stenotrophomonas	rhizophila	SD	32	17	6	number	5	5
31	(Egamberdieva et al., 2017)	English	Germany	1	Number of nodules	Seedling	Pot	japonicum	Stenotrophomonas	rhizophila	SD	19	4	6	number	5	3
31	(Egamberdieva et al., 2017)	English	Germany	1	Number of nodules	Seedling	Pot	japonicum	Stenotrophomonas	rhizophila	SD	6	0	6	number	3	0
31	(Egamberdieva et al., 2017)	English	Germany	1	Shoot N content	Seedling	Pot	japonicum	Stenotrophomonas	rhizophila	SD	1.1	0.6	6	mg	0.2	0.1
31	(Egamberdieva et al., 2017)	English	Germany	1	Shoot N content	Seedling	Pot	japonicum	Stenotrophomonas	rhizophila	SD	1.4	0.9	6	mg	0.1	0.1
31	(Egamberdieva et al., 2017)	English	Germany	1	Shoot N content	Seedling	Pot	japonicum	Stenotrophomonas	rhizophila	SD	1.4	1	6	mg	0.4	0.2
32	(Seyed Sharifi, 2016)	English	Iran	2	Nodules biomass	Seed	Field	japonicum	Azospirillum	lipoferum	CV	8.33	7.62	3	mg	11.31	11.31
32	(Seyed Sharifi, 2016)	English	Iran	2	Nodules biomass	Seed	Field	japonicum	Pseudomonas	putida	CV	9.09	7.62	3	mg	11.31	11.31
32	(Seyed Sharifi, 2016)	English	Iran	2	Number of nodules	Seed	Field	japonicum	Azospirillum	lipoferum	CV	20.52	19.27	3	number	10.4	10.4
32	(Seyed Sharifi, 2016)	English	Iran	2	Number of nodules	Seed	Field	japonicum	Pseudomonas	putida	CV	21.94	19.27	3	number	10.4	10.4
32	(Seyed Sharifi, 2016)	English	Iran	2	Grain yield	Seed	Field	japonicum	Azospirillum	lipoferum	CV	1493	1392.2	3	kg há	10.8	10.8
32	(Seyed Sharifi, 2016)	English	Iran	2	Grain yield	Seed	Field	japonicum	Pseudomonas	putida	CV	1559.51	1392.2	3	kg há	10.8	10.8
33	(Masciarelli, Llanes & Luna, 2014)	English	Argentina	1	Shoot biomass	Seed	Pot	japonicum	Bacillus	amyloliquefaciens	SE	0.75	0.7	4	g	0.06	0.02
33	(Masciarelli, Llanes & Luna, 2014)	English	Argentina	1	Root biomass	Seed	Pot	japonicum	Bacillus	amyloliquefaciens	SE	0.4	0.36	4	g	0.02	0.01
33	(Masciarelli, Llanes & Luna, 2014)	English	Argentina	1	Number of nodules	Seed	Pot	japonicum	Bacillus	amyloliquefaciens	SE	10.1	8.1	4	number	1.1	1.1
34	(Atieno et al., 2012)	English	Kenya	1	Number of nodules	Seed	Pot	japonicum	Bacillus	subtilis	SE	5.8	4	4	number	1.8	1.8
34	(Atieno et al., 2012)	English	Kenya	1	Number of nodules	Seed	Pot	japonicum	Bacillus	subtilis	SE	4	4	4	number	1.8	1.8
34	(Atieno et al., 2012)	English	Kenya	1	Number of nodules	Seed	Pot	japonicum	Bacillus	subtilis	SE	9.8	8	4	number	1.8	1.8
34	(Atieno et al., 2012)	English	Kenya	1	Number of nodules	Seed	Pot	japonicum	Bacillus	subtilis	SE	9.8	8	4	numer	1.8	1.8
34	(Atieno et al., 2012)	English	Kenya	1	Number of nodules	Seed	Pot	japonicum	Bacillus	subtilis	SE	5.8	2.3	4	number	1.8	1.8
34	(Atieno et al., 2012)	English	Kenya	1	Number of nodules	Seed	Pot	japonicum	Bacillus	subtilis	SE	4	2.3	4	number	1.8	1.8
34	(Atieno et al., 2012)	English	Kenya	1	Number of nodules	Seed	Pot	japonicum	Bacillus	subtilis	SE	9.8	9.8	4	number	1.8	1.8
34	(Atieno et al., 2012)	English	Kenya	1	Number of nodules	Seed	Pot	japonicum	Bacillus	subtilis	SE	9.8	9.8	4	numer	1.8	1.8
34	(Atieno et al., 2012)	English	Kenya	1	Number of nodules	Seed	Pot	japonicum	Bacillus	subtilis	SE	5.8	6	4	number	1.8	1.8
34	(Atieno et al., 2012)	English	Kenya	1	Number of nodules	Seed	Pot	japonicum	Bacillus	subtilis	SE	4	6	4	number	1.8	1.8
34	(Atieno et al., 2012)	English	Kenya	1	Number of nodules	Seed	Pot	japonicum	Bacillus	subtilis	SE	9.8	9.2	4	number	1.8	1.8
34	(Atieno et al., 2012)	English	Kenya	1	Number of nodules	Seed	Pot	japonicum	Bacillus	subtilis	SE	9.8	9.2	4	numer	1.8	1.8
34	(Atieno et al., 2012)	English	Kenya	1	Shoot biomass	Seed	Pot	japonicum	Bacillus	subtilis	SE	26	27	4	g	3	3
34	(Atieno et al., 2012)	English	Kenya	1	Shoot biomass	Seed	Pot	japonicum	Bacillus	subtilis	SE	27	27	4	g	3	3
34	(Atieno et al., 2012)	English	Kenya	1	Shoot biomass	Seed	Pot	japonicum	Bacillus	subtilis	SE	26	27	4	g	3	3
34	(Atieno et al., 2012)	English	Kenya	1	Shoot biomass	Seed	Pot	japonicum	Bacillus	subtilis	SE	27	27	4	g	3	3
34	(Atieno et al., 2012)	English	Kenya	1	Shoot biomass	Seed	Pot	japonicum	Bacillus	subtilis	SE	26	28	4	g	3	3
34	(Atieno et al., 2012)	English	Kenya	1	Shoot biomass	Seed	Pot	japonicum	Bacillus	subtilis	SE	27	28	4	g	3	3
34	(Atieno et al., 2012)	English	Kenya	1	Shoot biomass	Seed	Pot	japonicum	Bacillus	subtilis	SE	47	47	4	g	3	3
34	(Atieno et al., 2012)	English	Kenya	1	Shoot biomass	Seed	Pot	japonicum	Bacillus	subtilis	SE	50	47	4	g	3	3
34	(Atieno et al., 2012)	English	Kenya	1	Shoot biomass	Seed	Pot	japonicum	Bacillus	subtilis	SE	47	47	4	g	3	3
34	(Atieno et al., 2012)	English	Kenya	1	Shoot biomass	Seed	Pot	japonicum	Bacillus	subtilis	SE	50	47	4	g	3	3
34	(Atieno et al., 2012)	English	Kenya	1	Shoot biomass	Seed	Pot	japonicum	Bacillus	subtilis	SE	47	42	4	g	3	3
34	(Atieno et al., 2012)	English	Kenya	1	Shoot biomass	Seed	Pot	japonicum	Bacillus	subtilis	SE	50	42	4	g	3	3
35	(Cassán et al., 2009)	English	Argentina	1	Root biomass	Seed	Pot	japonicum	Azospirillum	brasilense	SE	0.51	0.52	3	g	0.04	0.04
35	(Cassán et al., 2009)	English	Argentina	1	Shoot biomass	Seed	Pot	japonicum	Azospirillum	brasilense	SE	0.96	0.92	3	g	0.02	0.02
35	(Cassán et al., 2009)	English	Argentina	1	Number of nodules	Seed	Pot	japonicum	Azospirillum	brasilense	SE	12	8	3	number	1	1
36	(Chebotar, Assis Junior & Akao, 2001)	English	Japan	1	Number of nodules	Seed	Pot	japonicum	Azospirillum	lipoferum	SE	21	12	3	number	10	10
36	(Chebotar, Assis Junior & Akao, 2001)	English	Japan	1	Number of nodules	Seed	Pot	japonicum	Azomonas	agilis	SE	8	12	3	number	10	10
36	(Chebotar, Assis Junior & Akao, 2001)	English	Japan	1	Number of nodules	Seed	Pot	japonicum	Pseudomonas	fluorescens	SE	48	12	3	number	10	10
36	(Chebotar, Assis Junior & Akao, 2001)	English	Japan	1	Number of nodules	Seed	Pot	japonicum	Pseudomonas	fluorescens	SE	19	12	3	number	10	10
36	(Chebotar, Assis Junior & Akao, 2001)	English	Japan	1	Number of nodules	Seed	Pot	japonicum	Azospirillum	lipoferum	SE	48	38	3	number	11	11
36	(Chebotar, Assis Junior & Akao, 2001)	English	Japan	1	Number of nodules	Seed	Pot	japonicum	Azomonas	agilis	SE	31	38	3	number	11	11
36	(Chebotar, Assis Junior & Akao, 2001)	English	Japan	1	Number of nodules	Seed	Pot	japonicum	Pseudomonas	fluorescens	SE	58	38	3	number	11	11
36	(Chebotar, Assis Junior & Akao, 2001)	English	Japan	1	Number of nodules	Seed	Pot	japonicum	Pseudomonas	fluorescens	SE	18	38	3	number	11	11
37	(Groppa, Zawoznik & Tomaro, 1998)	English	Argentina	1	Number of nodules	Seed	Pot	japonicum	Azospirillum	brasilense	SE	43	41	5	number	3	3
37	(Groppa, Zawoznik & Tomaro, 1998)	English	Argentina	1	Shoot N content	Seed	Pot	japonicum	Azospirillum	brasilense	SE	385	310	5	mg	22	21
38	(Bai, Souleimanov & Smith, 2002)	English	Canada	1	Number of nodules	Seedling	Pot	japonicum	Serratia	proteamaculans	SE	50.25	27.75	5	number	4	4
38	(Bai, Souleimanov & Smith, 2002)	English	Canada	1	Number of nodules	Seedling	Pot	japonicum	Serratia	proteamaculans	SE	46.5	27.75	5	number	4	4
38	(Bai, Souleimanov & Smith, 2002)	English	Canada	1	Number of nodules	Seedling	Pot	japonicum	Serratia	proteamaculans	SE	60.25	46.25	5	number	4	4
38	(Bai, Souleimanov & Smith, 2002)	English	Canada	1	Number of nodules	Seedling	Pot	japonicum	Serratia	proteamaculans	SE	54.5	46.25	5	number	4	4
38	(Bai, Souleimanov & Smith, 2002)	English	Canada	1	Nodules biomass	Seedling	Pot	japonicum	Serratia	proteamaculans	SE	0.075	0.0651	5	g	0.05	0.04
38	(Bai, Souleimanov & Smith, 2002)	English	Canada	1	Nodules biomass	Seedling	Pot	japonicum	Serratia	proteamaculans	SE	0.0737	0.0651	5	g	0.05	0.04
38	(Bai, Souleimanov & Smith, 2002)	English	Canada	1	Nodules biomass	Seedling	Pot	japonicum	Serratia	proteamaculans	SE	0.1091	0.075	5	g	0.05	0.04
38	(Bai, Souleimanov & Smith, 2002)	English	Canada	1	Nodules biomass	Seedling	Pot	japonicum	Serratia	proteamaculans	SE	0.1148	0.075	5	g	0.05	0.04
38	(Bai, Souleimanov & Smith, 2002)	English	Canada	1	Shoot biomass	Seedling	Pot	japonicum	Serratia	proteamaculans	SE	1.1726	1.0235	5	g	0.12	0.12
38	(Bai, Souleimanov & Smith, 2002)	English	Canada	1	Shoot biomass	Seedling	Pot	japonicum	Serratia	proteamaculans	SE	1.1605	1.0235	5	g	0.12	0.12
38	(Bai, Souleimanov & Smith, 2002)	English	Canada	1	Shoot biomass	Seedling	Pot	japonicum	Serratia	proteamaculans	SE	2.0718	1.577	5	g	0.12	0.12
38	(Bai, Souleimanov & Smith, 2002)	English	Canada	1	Shoot biomass	Seedling	Pot	japonicum	Serratia	proteamaculans	SE	2.0706	1.577	5	g	0.12	0.12
39	(Libório, Bárbaro & Nóbile, 2015)	Portuguese	Brazil	2	Number of nodules	Seed	Pot	japonicum + elkanii	Azospirillum	brasilense	CV	2.758	2.456	8	number	135.26	135.26
39	(Libório, Bárbaro & Nóbile, 2015)	Portuguese	Brazil	2	Number of nodules	Seed	Pot	japonicum + elkanii	Azospirillum	brasilense	CV	1.47	1.936	8	number	135.26	135.26
39	(Libório, Bárbaro & Nóbile, 2015)	Portuguese	Brazil	2	Nodules biomass	Seed	Pot	japonicum + elkanii	Azospirillum	brasilense	CV	0.066	0.073	8	g	98.71	98.71
39	(Libório, Bárbaro & Nóbile, 2015)	Portuguese	Brazil	2	Nodules biomass	Seed	Pot	japonicum + elkanii	Azospirillum	brasilense	CV	0.049	0.07	8	g	98.71	98.71
39	(Libório, Bárbaro & Nóbile, 2015)	Portuguese	Brazil	2	Shoot biomass	Seed	Pot	japonicum + elkanii	Azospirillum	brasilense	CV	2.07	1.808	8	g	41.46	41.46
39	(Libório, Bárbaro & Nóbile, 2015)	Portuguese	Brazil	2	Shoot biomass	Seed	Pot	japonicum + elkanii	Azospirillum	brasilense	CV	1.778	1.738	8	g	41.46	41.46
39	(Libório, Bárbaro & Nóbile, 2015)	Portuguese	Brazil	2	Root biomass	Seed	Pot	japonicum + elkanii	Azospirillum	brasilense	CV	0.38	0.941	8	g	58.71	58.71
39	(Libório, Bárbaro & Nóbile, 2015)	Portuguese	Brazil	2	Root biomass	Seed	Pot	japonicum + elkanii	Azospirillum	brasilense	CV	0.2	1.545	8	g	58.71	58.71
39	(Libório, Bárbaro & Nóbile, 2015)	Portuguese	Brazil	2	Root biomass	Seed	Pot	japonicum + elkanii	Azospirillum	brasilense	CV	0.464	0.44	8	g	58.71	58.71
39	(Libório, Bárbaro & Nóbile, 2015)	Portuguese	Brazil	2	Root biomass	Seed	Pot	japonicum + elkanii	Azospirillum	brasilense	CV	0.325	0.553	8	g	58.71	58.71
40	(Halverson & Handelsman, 1991)	English	USA	7	Number of nodules	Seed	Field	japonicum	Bacillus	cereus	SE	9	6.4	5	number	2.1	1.1
40	(Halverson & Handelsman, 1991)	English	USA	7	Number of nodules	Seed	Field	japonicum	Bacillus	cereus	SE	8.8	6.4	5	number	1.1	1.1
40	(Halverson & Handelsman, 1991)	English	USA	7	Number of nodules	Seed	Field	japonicum	Bacillus	cereus	SE	17.8	9	5	number	1.5	1.8
40	(Halverson & Handelsman, 1991)	English	USA	7	Number of nodules	Seed	Field	japonicum	Bacillus	cereus	SE	23.4	16.7	5	number	2.2	0.6
40	(Halverson & Handelsman, 1991)	English	USA	7	Number of nodules	Seed	Field	japonicum	Bacillus	cereus	SE	39.2	42	5	number	8.7	3.4
40	(Halverson & Handelsman, 1991)	English	USA	7	Number of nodules	Seed	Field	japonicum	Bacillus	cereus	SE	45.7	42	5	number	3.7	3.4
40	(Halverson & Handelsman, 1991)	English	USA	7	Number of nodules	Seed	Field	japonicum	Bacillus	cereus	SE	4.7	6.2	5	number	0.8	2
40	(Halverson & Handelsman, 1991)	English	USA	7	Number of nodules	Seed	Field	japonicum	Bacillus	cereus	SE	7.6	6.2	5	number	1.7	2
40	(Halverson & Handelsman, 1991)	English	USA	7	Number of nodules	Seed	Field	japonicum	Bacillus	cereus	SE	23.24	12.5	5	number	2.3	2.8
40	(Halverson & Handelsman, 1991)	English	USA	7	Number of nodules	Seed	Field	japonicum	Bacillus	cereus	SE	23.2	12.5	5	number	2.5	2.8
40	(Halverson & Handelsman, 1991)	English	USA	7	Number of nodules	Seed	Field	japonicum	Bacillus	cereus	SE	24.8	11.8	5	number	2.9	2.7
40	(Halverson & Handelsman, 1991)	English	USA	7	Number of nodules	Seed	Field	japonicum	Bacillus	cereus	SE	17.6	11.8	5	number	2.5	2.7
40	(Halverson & Handelsman, 1991)	English	USA	7	Number of nodules	Seed	Field	japonicum	Bacillus	cereus	SE	29.2	22.9	5	number	4	3.3
40	(Halverson & Handelsman, 1991)	English	USA	7	Number of nodules	Seed	Field	japonicum	Bacillus	cereus	SE	26.5	22.9	5	number	1.8	3.3
40	(Halverson & Handelsman, 1991)	English	USA	7	Number of nodules	Seed	Pot	japonicum	Bacillus	cereus	SE	5.7	6.1	5	number	0.7	0.4
40	(Halverson & Handelsman, 1991)	English	USA	7	Number of nodules	Seed	Pot	japonicum	Bacillus	cereus	SE	8.2	6.1	5	number	0.8	0.4
40	(Halverson & Handelsman, 1991)	English	USA	7	Number of nodules	Seed	Pot	japonicum	Bacillus	cereus	SE	6	5.4	5	number	0.7	0.7
40	(Halverson & Handelsman, 1991)	English	USA	7	Number of nodules	Seed	Pot	japonicum	Bacillus	cereus	SE	7.7	5.4	5	number	0.7	0.7
40	(Halverson & Handelsman, 1991)	English	USA	7	Number of nodules	Seed	Pot	japonicum	Bacillus	cereus	SE	5.5	5.1	5	number	0.6	0.7
40	(Halverson & Handelsman, 1991)	English	USA	7	Number of nodules	Seed	Pot	japonicum	Bacillus	cereus	SE	8.1	5.1	5	number	0.8	0.7
40	(Halverson & Handelsman, 1991)	English	USA	7	Number of nodules	Seed	Pot	japonicum	Bacillus	cereus	SE	9.7	7.4	5	number	0.9	1.1
40	(Halverson & Handelsman, 1991)	English	USA	7	Number of nodules	Seed	Pot	japonicum	Bacillus	cereus	SE	8.4	5.2	5	number	1.2	1.4
41	(Bárbaro-Torneli et al., 2017)	Portuguese	Brazil	4	Grain yield	Seed	Field	japonicum + elkanii	Azospirillum	brasilense	CV	3022.32	2820.81	3	kg há	3.18	3.18
41	(Bárbaro-Torneli et al., 2017)	Portuguese	Brazil	4	Grain yield	Seed	Field	japonicum + elkanii	Azospirillum	brasilense	CV	2458.71	2079.49	3	kg há	3.18	3.18
41	(Bárbaro-Torneli et al., 2017)	Portuguese	Brazil	4	Grain yield	Seed	Field	japonicum + elkanii	Azospirillum	brasilense	CV	5441.96	5016.89	3	kg há	3.18	3.18
41	(Bárbaro-Torneli et al., 2017)	Portuguese	Brazil	4	Grain yield	Seed	Field	japonicum + elkanii	Azospirillum	brasilense	CV	3334.72	2805.22	3	kg há	3.18	3.18
42	(Puente et al., 2017)	English	Argentina	1	Shoot biomass	Seedling	Pot	japonicum	Azospirillum	brasilense	SE	5	4.4	7	g	0.3	0.1
42	(Puente et al., 2017)	English	Argentina	1	Root biomass	Seedling	Pot	japonicum	Azospirillum	brasilense	SE	1.15	1.04	7	g	0.03	0.02
42	(Puente et al., 2017)	English	Argentina	1	Number of nodules	Seedling	Pot	japonicum	Azospirillum	brasilense	SE	34	29	7	number	1	1
42	(Puente et al., 2017)	English	Argentina	1	Nodules biomass	Seedling	Pot	japonicum	Azospirillum	brasilense	SE	1.7	1.3	7	g	0.3	0.1
